# Supplementary material for: Transcriptomic Analysis of Mating Responses in Bemisia tabaci MED Females
Source: Insects. 2020 May 14;11(5):308. doi: 10.3390/insects11050308 (PMC7290661; doi:10.3390/insects11050308)
Supplement: Supplementary file 1 [file insects-11-00308-s001.zip]

Archive with 12 entries (12 files):
- Figure S1.tif
- Figure S2.tif
- Figure S3.tif
- Figure S4.tif
- Figure S5.tif
- Supplementary.docx
- Table S10.xlsx
- Table S4.xls
- Table S5.xls
- Table S6.xls
- Table S7.xls
- Table S9.xls
