# Supplementary material for: Transcriptomic Analysis of Mating Responses in Bemisia tabaci MED Females
Source: Insects. 2020 May 14;11(5):308. doi: 10.3390/insects11050308 (PMC7290661; doi:10.3390/insects11050308)
Supplement: Supplementary file 1 [file insects-11-00308-s001.zip › Table S10.xlsx]

## Sheet: Sheet1
#ID	regulated	GO_annotation	KEGG_pathway_annotation	NR_annotation	GO_second_level_annotation
BTA023131.1.gene	up	Molecular Function: GTP binding (GO:0005525);; Cellular Component: intracellular (GO:0005622);; Biological Process: small GTPase mediated signal transduction (GO:0007264);;	Ubiquitin mediated proteolysis (ko04120)	PREDICTED: rho-related BTB domain-containing protein 1 [Bemisia tabaci]	molecular function: binding (GO:0005488);; cellular component: cell (GO:0005623);; cellular component: cell part (GO:0044464);; biological process: cellular process (GO:0009987);; biological process: signaling (GO:0023052);; biological process: single-organism process (GO:0044699);; biological process: response to stimulus (GO:0050896);; biological process: biological regulation (GO:0065007)
BTA003864.1.gene	up	Biological Process: ubiquitin-dependent protein catabolic process (GO:0006511);; Cellular Component: cullin-RING ubiquitin ligase complex (GO:0031461);; Molecular Function: ubiquitin protein ligase binding (GO:0031625);;	Ubiquitin mediated proteolysis (ko04120)	PREDICTED: cullin-5 [Bemisia tabaci]	biological process: metabolic process (GO:0008152);; biological process: cellular process (GO:0009987);; cellular component: cell (GO:0005623);; cellular component: macromolecular complex (GO:0032991);; cellular component: cell part (GO:0044464);; molecular function: binding (GO:0005488)
Bemisia_tabaci_newGene_10278	up	Molecular Function: transferase activity (GO:0016740);;	Terpenoid backbone biosynthesis (ko00900)	PREDICTED: farnesyl pyrophosphate synthase isoform X1 [Bemisia tabaci]	biological process: metabolic process (GO:0008152);; molecular function: catalytic activity (GO:0003824)
BTA022914.1.gene	up	Molecular Function: catalytic activity (GO:0003824);; Biological Process: trehalose biosynthetic process (GO:0005992);;	Starch and sucrose metabolism (ko00500)	PREDICTED: transmembrane channel-like protein 3 isoform X1 [Bemisia tabaci]	molecular function: catalytic activity (GO:0003824);; biological process: metabolic process (GO:0008152);; biological process: cellular process (GO:0009987);; biological process: single-organism process (GO:0044699)
BTA003886.2.gene	up	Molecular Function: ATP binding (GO:0005524);; Biological Process: response to stress (GO:0006950);;	Spliceosome (ko03040);; Protein processing in endoplasmic reticulum (ko04141);; Endocytosis (ko04144);; Longevity regulating pathway - multiple species (ko04213)	PREDICTED: heat shock protein 70 B2-like [Bemisia tabaci]	molecular function: binding (GO:0005488);; biological process: response to stimulus (GO:0050896)
BTA019495.1.gene	up	Molecular Function: ATP binding (GO:0005524);; Biological Process: response to stress (GO:0006950);;	Spliceosome (ko03040);; Protein processing in endoplasmic reticulum (ko04141);; Endocytosis (ko04144);; Longevity regulating pathway - multiple species (ko04213)	PREDICTED: heat shock protein 68-like [Bemisia tabaci]	molecular function: binding (GO:0005488);; biological process: response to stimulus (GO:0050896)
BTA011400.1.gene	up	Molecular Function: ATP binding (GO:0005524);; Biological Process: response to stress (GO:0006950);;	Spliceosome (ko03040);; Protein processing in endoplasmic reticulum (ko04141);; Endocytosis (ko04144);; Longevity regulating pathway - multiple species (ko04213)	PREDICTED: heat shock protein 68-like [Bemisia tabaci]	molecular function: binding (GO:0005488);; biological process: response to stimulus (GO:0050896)
BTA011604.1.gene	up	Molecular Function: ATP binding (GO:0005524);; Biological Process: response to stress (GO:0006950);;	Spliceosome (ko03040);; Protein processing in endoplasmic reticulum (ko04141);; Endocytosis (ko04144);; Longevity regulating pathway - multiple species (ko04213)	PREDICTED: heat shock protein 68-like [Bemisia tabaci]	molecular function: binding (GO:0005488);; biological process: response to stimulus (GO:0050896)
BTA018850.1.gene	up	Molecular Function: nucleic acid binding (GO:0003676);; Molecular Function: ATP binding (GO:0005524);; Molecular Function: ATP-dependent helicase activity (GO:0008026);;	Spliceosome (ko03040)	PREDICTED: ATP-dependent RNA helicase dbp2-like isoform X2 [Bemisia tabaci]	molecular function: binding (GO:0005488);; biological process: metabolic process (GO:0008152);; biological process: cellular process (GO:0009987);; biological process: single-organism process (GO:0044699);; molecular function: catalytic activity (GO:0003824)
BTA027695.1.gene	up	Molecular Function: kinase activity (GO:0016301);; Biological Process: cellular metabolic process (GO:0044237);;	Riboflavin metabolism (ko00740)	PREDICTED: riboflavin kinase [Bemisia tabaci]	biological process: metabolic process (GO:0008152);; molecular function: catalytic activity (GO:0003824);; biological process: cellular process (GO:0009987)
BTA026614.1.gene	up	Molecular Function: 3',5'-cyclic-nucleotide phosphodiesterase activity (GO:0004114);; Biological Process: signal transduction (GO:0007165);; Biological Process: metabolic process (GO:0008152);; Molecular Function: metal ion binding (GO:0046872);;	Purine metabolism (ko00230);; cAMP signaling pathway (ko04024);; Morphine addiction (ko05032)	PREDICTED: cAMP-specific 3&apos;,5&apos;-cyclic phosphodiesterase isoform X3 [Bemisia tabaci]	biological process: metabolic process (GO:0008152);; molecular function: catalytic activity (GO:0003824);; biological process: cellular process (GO:0009987);; biological process: response to stimulus (GO:0050896);; biological process: biological regulation (GO:0065007);; molecular function: binding (GO:0005488)
BTA017590.1.gene	up	Cellular Component: endoplasmic reticulum (GO:0005783);;	Protein processing in endoplasmic reticulum (ko04141)	PREDICTED: endoplasmic reticulum resident protein 29 [Bemisia tabaci]	cellular component: cell (GO:0005623);; cellular component: organelle (GO:0043226);; cellular component: cell part (GO:0044464)
Bemisia_tabaci_newGene_18814	up	Molecular Function: ATP binding (GO:0005524);;	Protein export (ko03060);; Protein processing in endoplasmic reticulum (ko04141)	PREDICTED: heat shock 70 kDa protein cognate 3 [Bemisia tabaci]	molecular function: binding (GO:0005488)
Bemisia_tabaci_newGene_10872	up	Molecular Function: superoxide dismutase activity (GO:0004784);; Molecular Function: copper ion binding (GO:0005507);; Cellular Component: cytoplasm (GO:0005737);; Molecular Function: zinc ion binding (GO:0008270);; Biological Process: removal of superoxide radicals (GO:0019430);; Biological Process: oxidation-reduction process (GO:0055114);;	Peroxisome (ko04146);; Longevity regulating pathway - multiple species (ko04213)	PREDICTED: superoxide dismutase [Cu-Zn]-like [Bemisia tabaci]	biological process: metabolic process (GO:0008152);; biological process: single-organism process (GO:0044699);; molecular function: catalytic activity (GO:0003824);; molecular function: antioxidant activity (GO:0016209);; molecular function: binding (GO:0005488);; cellular component: cell (GO:0005623);; cellular component: cell part (GO:0044464);; biological process: cellular process (GO:0009987)…
Bemisia_tabaci_newGene_17016	up	Molecular Function: glucose-6-phosphate dehydrogenase activity (GO:0004345);; Biological Process: glucose metabolic process (GO:0006006);; Biological Process: pentose-phosphate shunt (GO:0006098);; Molecular Function: NADP binding (GO:0050661);; Biological Process: oxidation-reduction process (GO:0055114);;	Pentose phosphate pathway (ko00030);; Glutathione metabolism (ko00480);; Carbon metabolism (ko01200)	PREDICTED: glucose-6-phosphate 1-dehydrogenase isoform X1 [Bemisia tabaci]	biological process: metabolic process (GO:0008152);; biological process: single-organism process (GO:0044699);; molecular function: catalytic activity (GO:0003824);; biological process: cellular process (GO:0009987);; molecular function: binding (GO:0005488)
BTA009199.2.gene	up	Molecular Function: ionotropic glutamate receptor activity (GO:0004970);; Molecular Function: extracellular-glutamate-gated ion channel activity (GO:0005234);; Cellular Component: plasma membrane (GO:0005886);; Biological Process: ion transport (GO:0006811);; Cellular Component: integral component of membrane (GO:0016021);; Cellular Component: cell junction (GO:0030054);; Biological Process: iono…	Neuroactive ligand-receptor interaction (ko04080)	PREDICTED: glutamate [NMDA] receptor subunit 1 isoform X2 [Bemisia tabaci]	biological process: cellular process (GO:0009987);; biological process: signaling (GO:0023052);; biological process: single-organism process (GO:0044699);; biological process: response to stimulus (GO:0050896);; biological process: localization (GO:0051179);; biological process: biological regulation (GO:0065007);; molecular function: receptor activity (GO:0004872);; molecular function: transport…
BTA020299.1.gene	up	Molecular Function: iron ion binding (GO:0005506);; Molecular Function: electron carrier activity (GO:0009055);; Molecular Function: heme binding (GO:0020037);; Biological Process: oxidation-reduction process (GO:0055114);; Molecular Function: aromatase activity (GO:0070330);;	Insect hormone biosynthesis (ko00981)	PREDICTED: cytochrome P450 18a1 [Bemisia tabaci]	molecular function: binding (GO:0005488);; molecular function: electron carrier activity (GO:0009055);; biological process: metabolic process (GO:0008152);; biological process: single-organism process (GO:0044699);; molecular function: catalytic activity (GO:0003824)
BTA007893.1.gene	up	Molecular Function: kinase activity (GO:0016301);; Biological Process: phosphorylation (GO:0016310);; Molecular Function: phosphotransferase activity, alcohol group as acceptor (GO:0016773);;	Inositol phosphate metabolism (ko00562);; Phosphatidylinositol signaling system (ko04070)	PREDICTED: phosphatidylinositol 4-kinase alpha [Bemisia tabaci]	biological process: metabolic process (GO:0008152);; molecular function: catalytic activity (GO:0003824);; biological process: cellular process (GO:0009987)
BTA012758.1.gene	up	Molecular Function: helicase activity (GO:0004386);; Biological Process: DNA metabolic process (GO:0006259);; Molecular Function: organic cyclic compound binding (GO:0097159);; Molecular Function: heterocyclic compound binding (GO:1901363);;	Homologous recombination (ko03440);; Fanconi anemia pathway (ko03460)	PREDICTED: Bloom syndrome protein homolog isoform X1 [Bemisia tabaci]	biological process: metabolic process (GO:0008152);; molecular function: catalytic activity (GO:0003824);; biological process: cellular process (GO:0009987);; molecular function: binding (GO:0005488)
Bemisia_tabaci_newGene_34349	up	Molecular Function: phosphoenolpyruvate carboxykinase activity (GO:0004611);; Biological Process: metabolic process (GO:0008152);; Molecular Function: purine nucleotide binding (GO:0017076);;	Glycolysis / Gluconeogenesis (ko00010);; Citrate cycle (TCA cycle) (ko00020);; Pyruvate metabolism (ko00620);; FoxO signaling pathway (ko04068)	PREDICTED: phosphoenolpyruvate carboxykinase [GTP]-like isoform X3 [Bemisia tabaci]	biological process: metabolic process (GO:0008152);; molecular function: catalytic activity (GO:0003824);; molecular function: binding (GO:0005488)
BTA028013.1.gene	up	Molecular Function: phosphoenolpyruvate carboxykinase (GTP) activity (GO:0004613);; Molecular Function: GTP binding (GO:0005525);; Biological Process: gluconeogenesis (GO:0006094);;	Glycolysis / Gluconeogenesis (ko00010);; Citrate cycle (TCA cycle) (ko00020);; Pyruvate metabolism (ko00620);; FoxO signaling pathway (ko04068)	PREDICTED: phosphoenolpyruvate carboxykinase [GTP]-like isoform X3 [Bemisia tabaci]	biological process: metabolic process (GO:0008152);; molecular function: catalytic activity (GO:0003824);; molecular function: binding (GO:0005488);; biological process: single-organism process (GO:0044699)
BTA003667.1.gene	up	Molecular Function: phosphoenolpyruvate carboxykinase (GTP) activity (GO:0004613);; Molecular Function: GTP binding (GO:0005525);; Biological Process: gluconeogenesis (GO:0006094);;	Glycolysis / Gluconeogenesis (ko00010);; Citrate cycle (TCA cycle) (ko00020);; Pyruvate metabolism (ko00620);; FoxO signaling pathway (ko04068)	PREDICTED: phosphoenolpyruvate carboxykinase [GTP]-like isoform X3 [Bemisia tabaci]	biological process: metabolic process (GO:0008152);; molecular function: catalytic activity (GO:0003824);; molecular function: binding (GO:0005488);; biological process: single-organism process (GO:0044699)
BTA012179.1.gene	up	Biological Process: phosphatidylserine biosynthetic process (GO:0006659);;	Glycerophospholipid metabolism (ko00564)	PREDICTED: phosphatidylserine synthase 1-like [Bemisia tabaci]	biological process: metabolic process (GO:0008152);; biological process: cellular process (GO:0009987);; biological process: single-organism process (GO:0044699)
BTA014876.1.gene	up	Molecular Function: triglyceride lipase activity (GO:0004806);; Cellular Component: extracellular region (GO:0005576);; Biological Process: lipid metabolic process (GO:0006629);; Molecular Function: retinyl-palmitate esterase activity (GO:0050253);;	Glycerolipid metabolism (ko00561)	PREDICTED: pancreatic triacylglycerol lipase-like isoform X1 [Bemisia tabaci]	biological process: metabolic process (GO:0008152);; molecular function: catalytic activity (GO:0003824);; cellular component: extracellular region (GO:0005576);; biological process: single-organism process (GO:0044699)
BTA026932.1.gene	up	Molecular Function: protein kinase activity (GO:0004672);; Biological Process: cellular process (GO:0009987);;	FoxO signaling pathway (ko04068);; mTOR signaling pathway (ko04150);; Longevity regulating pathway - multiple species (ko04213)	PREDICTED: insulin-like peptide receptor [Bemisia tabaci]	biological process: metabolic process (GO:0008152);; biological process: cellular process (GO:0009987);; molecular function: catalytic activity (GO:0003824)
BTA010854.1.gene	up	Biological Process: metabolic process (GO:0008152);; Molecular Function: transferase activity (GO:0016740);;	Fatty acid biosynthesis (ko00061);; Fatty acid metabolism (ko01212)	PREDICTED: fatty acid synthase [Bemisia tabaci]	biological process: metabolic process (GO:0008152);; molecular function: catalytic activity (GO:0003824)
BTA011507.1.gene	up	Cellular Component: basement membrane (GO:0005604);; Biological Process: cell adhesion (GO:0007155);; Biological Process: regulation of cellular process (GO:0050794);;	ECM-receptor interaction (ko04512)	PREDICTED: laminin subunit alpha [Bemisia tabaci]	cellular component: extracellular region (GO:0005576);; cellular component: extracellular matrix (GO:0031012);; cellular component: extracellular matrix part (GO:0044420);; cellular component: extracellular region part (GO:0044421);; biological process: biological adhesion (GO:0022610);; biological process: biological regulation (GO:0065007)
BTA016178.1.gene	up	Molecular Function: DNA binding (GO:0003677);; Molecular Function: ATP binding (GO:0005524);; Biological Process: DNA replication (GO:0006260);; Molecular Function: nucleoside-triphosphatase activity (GO:0017111);;	DNA replication (ko03030);; Nucleotide excision repair (ko03420);; Mismatch repair (ko03430)	PREDICTED: replication factor C subunit 5 [Bemisia tabaci]	molecular function: binding (GO:0005488);; biological process: metabolic process (GO:0008152);; biological process: cellular process (GO:0009987);; molecular function: catalytic activity (GO:0003824)
BTA022592.1.gene	up	Cellular Component: cytoplasm (GO:0005737);; Molecular Function: zinc ion binding (GO:0008270);; Biological Process: L-methionine salvage from S-adenosylmethionine (GO:0019284);; Biological Process: L-methionine salvage from methylthioadenosine (GO:0019509);; Molecular Function: methylthioribulose 1-phosphate dehydratase activity (GO:0046570);;	Cysteine and methionine metabolism (ko00270)	PREDICTED: methylthioribulose-1-phosphate dehydratase [Bemisia tabaci]	cellular component: cell (GO:0005623);; cellular component: cell part (GO:0044464);; molecular function: binding (GO:0005488);; biological process: metabolic process (GO:0008152);; biological process: cellular process (GO:0009987);; biological process: single-organism process (GO:0044699);; molecular function: catalytic activity (GO:0003824)
Bemisia_tabaci_newGene_7612	down	Molecular Function: ATP binding (GO:0005524);;	Spliceosome (ko03040);; Protein processing in endoplasmic reticulum (ko04141);; Endocytosis (ko04144);; Longevity regulating pathway - multiple species (ko04213)	molecular function: binding (GO:0005488)
BTA013732.1.gene	down	Molecular Function: nucleotide binding (GO:0000166);; Biological Process: protein peptidyl-prolyl isomerization (GO:0000413);; Molecular Function: RNA binding (GO:0003723);; Molecular Function: peptidyl-prolyl cis-trans isomerase activity (GO:0003755);; Biological Process: protein folding (GO:0006457);;	Spliceosome (ko03040)	molecular function: binding (GO:0005488);; biological process: metabolic process (GO:0008152);; biological process: cellular process (GO:0009987);; biological process: single-organism process (GO:0044699);; molecular function: catalytic activity (GO:0003824)
BTA004162.1.gene	down	Molecular Function: DNA binding (GO:0003677);; Molecular Function: DNA-directed 5'-3' RNA polymerase activity (GO:0003899);; Cellular Component: DNA-directed RNA polymerase II, core complex (GO:0005665);; Biological Process: transcription from RNA polymerase II promoter (GO:0006366);; Molecular Function: zinc ion binding (GO:0008270);;	Purine metabolism (ko00230);; Pyrimidine metabolism (ko00240);; RNA polymerase (ko03020)	molecular function: binding (GO:0005488);; biological process: metabolic process (GO:0008152);; molecular function: catalytic activity (GO:0003824);; cellular component: cell (GO:0005623);; cellular component: membrane-enclosed lumen (GO:0031974);; cellular component: macromolecular complex (GO:0032991);; cellular component: organelle (GO:0043226);; cellular component: organelle part (GO:0044422)…
BTA016718.1.gene	down	Molecular Function: GTPase activity (GO:0003924);; Molecular Function: structural constituent of cytoskeleton (GO:0005200);; Molecular Function: ATP binding (GO:0005524);; Molecular Function: GTP binding (GO:0005525);; Cellular Component: cytoplasm (GO:0005737);; Cellular Component: microtubule (GO:0005874);; Biological Process: obsolete GTP catabolic process (GO:0006184);; Biological Process: ob…	Phagosome (ko04145)	biological process: metabolic process (GO:0008152);; molecular function: catalytic activity (GO:0003824);; molecular function: structural molecule activity (GO:0005198);; molecular function: binding (GO:0005488);; cellular component: cell (GO:0005623);; cellular component: cell part (GO:0044464);; cellular component: macromolecular complex (GO:0032991);; cellular component: organelle (GO:0043226)…
