# Supplementary material for: Transcriptomic Analysis of Mating Responses in Bemisia tabaci MED Females
Source: Insects. 2020 May 14;11(5):308. doi: 10.3390/insects11050308 (PMC7290661; doi:10.3390/insects11050308)
Supplement: Supplementary file 1 [file insects-11-00308-s001.zip › Table S4.xls]

## Sheet: Sheet1
GO classification	GO term	All genes number	Percent	GO ID	Gene ID
		4320
cellular component	cell part	1160	0.268519	GO:0044464	BTA019003.1.gene;BTA007589.1.gene;BTA011219.1.gene;BTA010489.1.gene;BTA013529.1.gene;Bemisia_tabaci_newGene_21910;BTA019148.1.gene;BTA026141.1.gene;BTA027239.1.gene;BTA024660.1.gene;BTA006059.1.gene;BTA015241.1.gene;BTA005933.1.gene;BTA028770.1.gene;BTA014047.1.gene;BTA022072.1.gene;Bemisia_tabaci_newGene_1042;BTA005328.1.gene;BTA026604.1.gene;BTA020542.1.gene;BTA024065.1.gene;BTA019429.1.gene;BT…
	cell	1159	0.268287	GO:0005623	BTA014199.1.gene;BTA022908.1.gene;BTA021522.1.gene;BTA009753.1.gene;BTA030192.1.gene;BTA011546.2.gene;BTA024874.1.gene;BTA006566.1.gene;BTA005183.1.gene;BTA012986.1.gene;Bemisia_tabaci_newGene_27317;BTA008373.1.gene;BTA008888.1.gene;BTA010965.2.gene;BTA024460.1.gene;BTA029554.1.gene;BTA012074.1.gene;BTA000842.1.gene;BTA015872.1.gene;BTA001771.1.gene;BTA027176.1.gene;BTA003456.1.gene;BTA001709.1.g…
	organelle	757	0.175231	GO:0043226	Bemisia_tabaci_newGene_28179;BTA019970.1.gene;BTA028143.1.gene;BTA022538.1.gene;BTA021724.1.gene;Bemisia_tabaci_newGene_17905;BTA008987.1.gene;Bemisia_tabaci_newGene_20028;Bemisia_tabaci_newGene_19712;Bemisia_tabaci_newGene_3910;BTA008207.1.gene;BTA015836.1.gene;BTA025366.1.gene;BTA012517.1.gene;BTA015242.1.gene;Bemisia_tabaci_newGene_10530;BTA016247.1.gene;BTA027084.1.gene;BTA010658.1.gene;BTA01…
	membrane	722	0.16713	GO:0016020	BTA020772.1.gene;BTA018533.1.gene;BTA019879.1.gene;BTA021474.1.gene;BTA016717.1.gene;BTA011843.1.gene;BTA001346.1.gene;BTA023967.1.gene;BTA022023.1.gene;BTA003409.1.gene;Bemisia_tabaci_newGene_27956;BTA012070.1.gene;BTA004233.1.gene;BTA011628.1.gene;BTA011258.1.gene;BTA015195.2.gene;Bemisia_tabaci_newGene_2898;Bemisia_tabaci_newGene_9703;Bemisia_tabaci_newGene_19797;Bemisia_tabaci_newGene_10951;B…
	macromolecular complex	465	0.107639	GO:0032991	Bemisia_tabaci_newGene_29759;BTA013058.1.gene;Bemisia_tabaci_newGene_33812;BTA013305.1.gene;BTA026894.1.gene;BTA008548.1.gene;BTA016299.1.gene;BTA001311.1.gene;BTA018874.1.gene;BTA008372.1.gene;BTA008991.1.gene;BTA001247.1.gene;BTA013669.1.gene;BTA000665.1.gene;BTA017198.1.gene;Bemisia_tabaci_newGene_35069;BTA023981.1.gene;BTA017747.1.gene;BTA012002.1.gene;BTA029084.1.gene;BTA027547.1.gene;BTA020…
	membrane part	447	0.103472	GO:0044425	BTA000604.1.gene;BTA007930.1.gene;BTA004710.1.gene;Bemisia_tabaci_newGene_28942;BTA010524.1.gene;BTA027120.1.gene;BTA027605.1.gene;BTA002605.1.gene;BTA006122.1.gene;Bemisia_tabaci_newGene_19384;BTA004620.1.gene;BTA016360.1.gene;BTA003380.1.gene;BTA011419.1.gene;BTA015721.2.gene;BTA013830.1.gene;BTA001160.1.gene;BTA011193.1.gene;BTA013569.1.gene;BTA013524.1.gene;BTA019934.1.gene;BTA001864.1.gene;B…
	organelle part	301	0.0696759	GO:0044422	Bemisia_tabaci_newGene_2368;BTA026431.1.gene;BTA024459.1.gene;Bemisia_tabaci_newGene_21203;BTA027730.1.gene;BTA004162.1.gene;Bemisia_tabaci_newGene_12830;BTA006933.1.gene;BTA024291.1.gene;BTA006722.1.gene;BTA006779.1.gene;BTA014704.1.gene;BTA009445.1.gene;BTA012599.1.gene;BTA000094.1.gene;BTA021967.3.gene;BTA005352.1.gene;BTA022506.1.gene;Bemisia_tabaci_newGene_20654;Bemisia_tabaci_newGene_18617;…
	extracellular region	65	0.0150463	GO:0005576	BTA023804.1.gene;BTA014876.1.gene;BTA023063.2.gene;BTA003046.3.gene;BTA011598.1.gene;BTA016400.1.gene;BTA020888.1.gene;BTA015118.2.gene;BTA003566.1.gene;BTA029794.1.gene;BTA012678.1.gene;BTA003919.1.gene;BTA022501.1.gene;BTA001148.1.gene;Bemisia_tabaci_newGene_1399;BTA003922.2.gene;BTA017356.1.gene;BTA014119.1.gene;BTA011396.1.gene;BTA002905.1.gene;BTA022019.1.gene;BTA026733.1.gene;Bemisia_tabaci…
	membrane-enclosed lumen	58	0.0134259	GO:0031974	BTA027843.1.gene;BTA028940.1.gene;BTA015451.1.gene;BTA008989.1.gene;BTA027473.2.gene;BTA015155.1.gene;BTA001245.1.gene;BTA010076.1.gene;BTA004162.1.gene;BTA002373.1.gene;BTA002992.1.gene;BTA010966.1.gene;BTA004571.1.gene;BTA022723.1.gene;BTA011428.1.gene;BTA006779.1.gene;BTA027435.1.gene;BTA022148.1.gene;BTA023232.1.gene;BTA014051.1.gene;BTA021584.1.gene;BTA022481.1.gene;BTA009312.1.gene;BTA01352…
	cell junction	36	0.00833333	GO:0030054	BTA025668.1.gene;BTA000941.1.gene;BTA028202.1.gene;Bemisia_tabaci_newGene_18531;BTA013038.1.gene;BTA025371.1.gene;BTA013789.1.gene;BTA001164.1.gene;BTA021474.1.gene;BTA025373.1.gene;BTA001171.1.gene;BTA013037.1.gene;BTA020542.1.gene;BTA006580.1.gene;BTA012504.3.gene;BTA028080.1.gene;BTA004267.1.gene;BTA013741.1.gene;BTA009069.1.gene;BTA021869.1.gene;BTA003380.1.gene;BTA013830.1.gene;BTA030189.1.g…
	synapse	35	0.00810185	GO:0045202	Bemisia_tabaci_newGene_26139;BTA005030.1.gene;BTA018187.2.gene;BTA024056.1.gene;BTA025372.1.gene;BTA021473.1.gene;BTA000191.1.gene;BTA002394.1.gene;BTA021869.1.gene;BTA020355.1.gene;BTA009069.1.gene;BTA003380.1.gene;BTA009199.2.gene;BTA001160.1.gene;BTA013830.1.gene;BTA027176.1.gene;Bemisia_tabaci_newGene_16629;BTA006580.1.gene;BTA012504.3.gene;BTA002215.1.gene;BTA004267.1.gene;BTA028080.1.gene;B…
	synapse part	31	0.00717593	GO:0044456	Bemisia_tabaci_newGene_26139;BTA005030.1.gene;BTA006580.1.gene;BTA012504.3.gene;BTA002215.1.gene;BTA018187.2.gene;BTA024056.1.gene;BTA004267.1.gene;BTA028080.1.gene;BTA025372.1.gene;BTA021473.1.gene;BTA000191.1.gene;BTA002394.1.gene;BTA013789.1.gene;BTA025371.1.gene;BTA021869.1.gene;BTA013038.1.gene;BTA000941.1.gene;BTA009069.1.gene;BTA021474.1.gene;BTA003380.1.gene;BTA001164.1.gene;BTA030053.1.g…
	supramolecular complex	24	0.00555556	GO:0099080	BTA006934.1.gene;BTA010973.1.gene;BTA016718.1.gene;Bemisia_tabaci_newGene_6214;BTA016008.1.gene;BTA021971.1.gene;BTA014567.1.gene;BTA006933.1.gene;BTA012986.1.gene;BTA027730.1.gene;BTA005825.1.gene;BTA005026.1.gene;BTA025382.1.gene;BTA016717.1.gene;BTA022501.1.gene;BTA016919.1.gene;BTA004967.1.gene;BTA007640.1.gene;BTA024349.1.gene;Bemisia_tabaci_newGene_19871;BTA011910.1.gene;Bemisia_tabaci_newG…
	extracellular region part	18	0.00416667	GO:0044421	BTA022501.1.gene;BTA003156.1.gene;BTA023714.1.gene;BTA011507.1.gene;Bemisia_tabaci_newGene_32851;Bemisia_tabaci_newGene_24633;Bemisia_tabaci_newGene_2593;BTA003155.1.gene;BTA014402.1.gene;BTA020888.1.gene;BTA028814.1.gene;BTA029794.1.gene;BTA028395.1.gene;BTA007694.1.gene;BTA016370.1.gene;Bemisia_tabaci_newGene_31456;BTA014119.1.gene;BTA023804.1.gene
	virion	8	0.00185185	GO:0019012	Bemisia_tabaci_newGene_26039;Bemisia_tabaci_newGene_11731;BTA017583.1.gene;Bemisia_tabaci_newGene_22942;Bemisia_tabaci_newGene_29314;Bemisia_tabaci_newGene_300;Bemisia_tabaci_newGene_25440;BTA029959.1.gene
	virion part	8	0.00185185	GO:0044423	Bemisia_tabaci_newGene_300;Bemisia_tabaci_newGene_29314;BTA029959.1.gene;Bemisia_tabaci_newGene_25440;Bemisia_tabaci_newGene_11731;Bemisia_tabaci_newGene_26039;Bemisia_tabaci_newGene_22942;BTA017583.1.gene
molecular function	catalytic activity	2199	0.509028	GO:0003824	BTA001855.1.gene;Bemisia_tabaci_newGene_34079;Bemisia_tabaci_newGene_18698;BTA002049.1.gene;BTA023651.1.gene;BTA022507.1.gene;BTA024490.1.gene;Bemisia_tabaci_newGene_12145;BTA027889.1.gene;Bemisia_tabaci_newGene_1340;BTA012857.1.gene;Bemisia_tabaci_newGene_21558;Bemisia_tabaci_newGene_32707;BTA019045.1.gene;BTA020045.1.gene;BTA009039.1.gene;BTA001313.1.gene;BTA001448.2.gene;BTA009107.1.gene;BTA01…
8998.1.gene;BTA004936.1.gene;BTA025325.1.gene;BTA025024.1.gene;BTA022667.1.gene;BTA004727.1.gene;BTA030040.1.gene;BTA015038.1.gene;BTA003511.1.gene;BTA025709.1.gene;BTA016823.1.gene;BTA023595.1.gene;BTA021137.1.gene;BTA019164.1.gene;Bemisia_tabaci_newGene_22941;BTA026985.1.gene;BTA026466.1.gene;BTA024975.1.gene;BTA011843.1.gene;BTA016717.1.gene;BTA014881.1.gene;Bemisia_tabaci_newGene_9367;BTA0278…
	binding	1953	0.452083	GO:0005488	BTA021994.1.gene;BTA024287.1.gene;Bemisia_tabaci_newGene_25802;BTA024349.1.gene;BTA001425.1.gene;BTA027787.1.gene;BTA013148.1.gene;Bemisia_tabaci_newGene_5748;BTA017199.1.gene;BTA007892.1.gene;BTA006905.1.gene;BTA020298.1.gene;BTA003306.1.gene;Bemisia_tabaci_newGene_24311;BTA028980.1.gene;BTA008494.1.gene;BTA000207.1.gene;BTA013894.1.gene;BTA011326.1.gene;BTA009747.1.gene;BTA022042.1.gene;BTA0079…
a_tabaci_newGene_16747;BTA017523.1.gene;BTA004044.2.gene;BTA028395.1.gene;BTA007524.1.gene;BTA030128.1.gene;Bemisia_tabaci_newGene_31003;Bemisia_tabaci_newGene_34349;BTA025227.1.gene;BTA028372.1.gene;BTA019434.1.gene;Bemisia_tabaci_newGene_14143;BTA021948.1.gene;BTA007968.1.gene;BTA028769.1.gene;BTA018470.1.gene;BTA026191.1.gene;BTA009719.1.gene;BTA001815.1.gene;BTA021831.1.gene;BTA026295.2.gene;…
	transporter activity	208	0.0481481	GO:0005215	BTA007709.1.gene;BTA021372.2.gene;BTA026434.1.gene;BTA023723.1.gene;BTA014292.1.gene;BTA013968.1.gene;BTA016373.1.gene;Bemisia_tabaci_newGene_788;BTA027176.1.gene;BTA005911.1.gene;BTA014985.1.gene;BTA007148.1.gene;BTA006943.1.gene;BTA024907.1.gene;BTA028203.1.gene;BTA000224.1.gene;BTA028894.1.gene;BTA013491.2.gene;BTA013458.1.gene;Bemisia_tabaci_newGene_1088;Bemisia_tabaci_newGene_2184;BTA009245.…
	structural molecule activity	150	0.0347222	GO:0005198	Bemisia_tabaci_newGene_14341;BTA022233.1.gene;BTA026805.1.gene;BTA009155.1.gene;BTA027504.1.gene;BTA003338.1.gene;BTA003790.1.gene;Bemisia_tabaci_newGene_32750;BTA005026.1.gene;BTA011162.1.gene;BTA011516.1.gene;BTA025716.2.gene;BTA003363.1.gene;BTA015008.1.gene;Bemisia_tabaci_newGene_32298;BTA007512.1.gene;BTA010490.1.gene;BTA021573.1.gene;Bemisia_tabaci_newGene_25986;BTA005811.1.gene;BTA016673.1…
	signal transducer activity	148	0.0342593	GO:0004871	BTA009069.1.gene;BTA014618.1.gene;BTA013692.1.gene;BTA026758.1.gene;BTA007137.1.gene;BTA009199.2.gene;BTA017437.1.gene;BTA012016.1.gene;BTA021951.2.gene;BTA010098.1.gene;BTA012827.1.gene;BTA003088.3.gene;BTA007328.1.gene;BTA004777.1.gene;BTA004683.1.gene;BTA024056.1.gene;Bemisia_tabaci_newGene_9593;BTA025512.2.gene;BTA000966.1.gene;BTA007619.1.gene;BTA009049.1.gene;BTA013789.1.gene;BTA025371.1.ge…
	nucleic acid binding transcription factor activity	122	0.0282407	GO:0001071	BTA015950.1.gene;BTA003030.1.gene;BTA022721.1.gene;BTA008717.1.gene;Bemisia_tabaci_newGene_24407;BTA000188.1.gene;BTA007440.1.gene;BTA012520.1.gene;BTA000069.1.gene;BTA025668.1.gene;BTA010850.1.gene;Bemisia_tabaci_newGene_5442;BTA000764.1.gene;BTA010789.1.gene;BTA012323.2.gene;Bemisia_tabaci_newGene_29859;BTA006183.1.gene;BTA002414.1.gene;BTA012595.1.gene;BTA017097.1.gene;BTA024044.1.gene;BTA0107…
	molecular transducer activity	121	0.0280093	GO:0060089	Bemisia_tabaci_newGene_22156;BTA020772.1.gene;BTA022072.1.gene;BTA001948.1.gene;BTA021536.1.gene;BTA021474.1.gene;BTA009049.1.gene;BTA025371.1.gene;BTA013789.1.gene;BTA002220.1.gene;BTA024731.1.gene;BTA000976.1.gene;BTA023967.1.gene;Bemisia_tabaci_newGene_8801;BTA024580.1.gene;Bemisia_tabaci_newGene_10159;BTA014453.1.gene;BTA004014.1.gene;BTA003432.1.gene;BTA018946.1.gene;BTA008439.1.gene;Bemisia…
	electron carrier activity	74	0.0171296	GO:0009055	BTA009037.1.gene;Bemisia_tabaci_newGene_12924;BTA027354.1.gene;BTA006004.1.gene;BTA005225.1.gene;BTA020632.1.gene;BTA025848.1.gene;BTA011518.1.gene;BTA015106.1.gene;BTA025872.1.gene;BTA024840.4.gene;BTA029580.1.gene;BTA024838.1.gene;BTA016713.1.gene;BTA019898.1.gene;BTA009039.1.gene;BTA011866.1.gene;BTA028005.2.gene;BTA024707.2.gene;BTA027421.1.gene;BTA000825.3.gene;BTA029696.1.gene;BTA013767.1.g…
	molecular function regulator	39	0.00902778	GO:0098772	BTA015943.1.gene;Bemisia_tabaci_newGene_18464;BTA012808.1.gene;BTA008377.1.gene;Bemisia_tabaci_newGene_23363;BTA020401.1.gene;BTA001307.1.gene;BTA017305.1.gene;BTA013673.1.gene;BTA008912.1.gene;BTA026071.1.gene;BTA011244.1.gene;BTA009293.1.gene;BTA004772.1.gene;BTA014989.1.gene;BTA008379.1.gene;Bemisia_tabaci_newGene_4268;BTA019772.1.gene;BTA021082.1.gene;BTA006252.1.gene;BTA020682.2.gene;BTA0087…
	antioxidant activity	26	0.00601852	GO:0016209	BTA014707.1.gene;BTA022710.1.gene;BTA005329.1.gene;BTA026799.3.gene;BTA001448.2.gene;Bemisia_tabaci_newGene_2417;BTA004760.1.gene;Bemisia_tabaci_newGene_24311;BTA020617.1.gene;BTA004416.1.gene;BTA015769.2.gene;BTA008798.1.gene;Bemisia_tabaci_newGene_10872;BTA008453.2.gene;Bemisia_tabaci_newGene_27461;BTA022268.1.gene;Bemisia_tabaci_newGene_24306;BTA022150.1.gene;BTA000179.1.gene;BTA016237.1.gene;…
	transcription factor activity, protein binding	17	0.00393519	GO:0000988	BTA012186.1.gene;BTA001345.1.gene;BTA017357.1.gene;BTA014580.1.gene;BTA027843.1.gene;BTA002373.1.gene;BTA011428.1.gene;BTA004571.1.gene;BTA002992.1.gene;BTA013520.1.gene;BTA002912.1.gene;BTA002914.1.gene;BTA018874.1.gene;BTA025365.1.gene;BTA024949.1.gene;BTA023232.1.gene;BTA027435.1.gene
	protein tag	2	0.000462963	GO:0031386	BTA020534.1.gene;BTA007192.1.gene
	metallochaperone activity	1	0.000231481	GO:0016530	Bemisia_tabaci_newGene_20028
biological process	metabolic process	1726	0.399537	GO:0008152	BTA029468.1.gene;Bemisia_tabaci_newGene_6897;BTA006148.1.gene;BTA006311.1.gene;BTA017747.1.gene;BTA002268.1.gene;BTA006932.1.gene;BTA023657.1.gene;BTA006504.1.gene;BTA008828.2.gene;BTA023319.1.gene;BTA017807.1.gene;BTA027387.1.gene;BTA028475.1.gene;BTA020006.1.gene;BTA020277.1.gene;BTA022258.1.gene;BTA000425.1.gene;BTA007161.1.gene;BTA010195.2.gene;Bemisia_tabaci_newGene_33812;BTA004416.1.gene;BT…
	cellular process	1682	0.389352	GO:0009987	BTA007596.1.gene;Bemisia_tabaci_newGene_18617;BTA015723.1.gene;BTA020759.1.gene;BTA018716.1.gene;BTA019918.1.gene;BTA026442.1.gene;BTA007417.1.gene;BTA013968.1.gene;BTA027951.1.gene;BTA020822.1.gene;BTA000025.1.gene;Bemisia_tabaci_newGene_21538;Bemisia_tabaci_newGene_13437;Bemisia_tabaci_newGene_3243;Bemisia_tabaci_newGene_2492;Bemisia_tabaci_newGene_4854;BTA014806.1.gene;Bemisia_tabaci_newGene_3…
	single-organism process	1167	0.270139	GO:0044699	BTA001951.1.gene;BTA028769.1.gene;BTA026191.1.gene;BTA021831.1.gene;BTA004029.1.gene;BTA000340.1.gene;BTA024082.1.gene;BTA026295.2.gene;BTA018669.1.gene;BTA001865.1.gene;BTA022293.1.gene;BTA015862.1.gene;Bemisia_tabaci_newGene_5893;BTA016336.1.gene;BTA000223.1.gene;BTA017612.1.gene;BTA021922.1.gene;BTA012509.1.gene;BTA016850.1.gene;BTA000128.1.gene;BTA024733.1.gene;BTA022408.1.gene;BTA030170.2.ge…
	biological regulation	680	0.157407	GO:0065007	Bemisia_tabaci_newGene_8665;Bemisia_tabaci_newGene_35069;BTA027948.1.gene;BTA021698.1.gene;BTA024949.1.gene;BTA004683.1.gene;BTA013146.1.gene;BTA007328.1.gene;Bemisia_tabaci_newGene_19016;BTA013305.1.gene;BTA029794.1.gene;BTA028376.1.gene;BTA005642.2.gene;BTA009199.2.gene;BTA014396.1.gene;BTA027689.1.gene;BTA026444.1.gene;BTA002970.1.gene;BTA009069.1.gene;BTA014618.1.gene;BTA017305.1.gene;BTA0049…
	localization	444	0.102778	GO:0051179	Bemisia_tabaci_newGene_29859;BTA002048.1.gene;BTA017353.1.gene;BTA016227.1.gene;BTA001817.1.gene;Bemisia_tabaci_newGene_32750;BTA013811.1.gene;BTA008667.1.gene;BTA021659.1.gene;BTA009542.1.gene;BTA011363.1.gene;BTA023008.1.gene;BTA019047.1.gene;BTA023655.1.gene;BTA025373.1.gene;BTA029465.2.gene;BTA011082.1.gene;BTA001171.1.gene;BTA004581.1.gene;BTA025668.1.gene;BTA028202.1.gene;Bemisia_tabaci_new…
	response to stimulus	371	0.0858796	GO:0050896	BTA002197.1.gene;BTA014328.1.gene;BTA019495.1.gene;BTA001431.1.gene;BTA029329.1.gene;BTA008481.1.gene;Bemisia_tabaci_newGene_20634;Bemisia_tabaci_newGene_23363;Bemisia_tabaci_newGene_31622;BTA022454.1.gene;BTA007972.1.gene;BTA002850.1.gene;BTA020464.1.gene;BTA022710.1.gene;Bemisia_tabaci_newGene_22156;BTA022016.1.gene;BTA025371.1.gene;BTA013789.1.gene;Bemisia_tabaci_newGene_2417;BTA009049.1.gene;…
	signaling	262	0.0606481	GO:0023052	BTA026758.1.gene;BTA013692.1.gene;BTA002070.1.gene;BTA021951.2.gene;BTA012016.1.gene;BTA007137.1.gene;BTA017437.1.gene;BTA020736.1.gene;Bemisia_tabaci_newGene_16258;BTA012827.1.gene;BTA023174.1.gene;BTA013962.1.gene;BTA007619.1.gene;Bemisia_tabaci_newGene_28400;BTA024056.1.gene;Bemisia_tabaci_newGene_9593;Bemisia_tabaci_newGene_22156;BTA022016.1.gene;BTA025371.1.gene;BTA013789.1.gene;BTA009049.1.…
	cellular component organization or biogenesis	234	0.0541667	GO:0071840	BTA023999.1.gene;BTA011076.1.gene;BTA012986.1.gene;BTA019888.1.gene;BTA014288.1.gene;BTA000529.1.gene;BTA026304.1.gene;BTA026753.1.gene;BTA006722.1.gene;BTA029163.1.gene;BTA000842.1.gene;BTA011851.1.gene;BTA028873.1.gene;BTA006580.1.gene;BTA006779.1.gene;Bemisia_tabaci_newGene_30105;Bemisia_tabaci_newGene_425;Bemisia_tabaci_newGene_29310;BTA000517.1.gene;BTA011384.1.gene;BTA019528.1.gene;Bemisia_…
	developmental process	108	0.025	GO:0032502	BTA014990.1.gene;BTA021969.1.gene;Bemisia_tabaci_newGene_19712;BTA007196.2.gene;BTA021831.1.gene;Bemisia_tabaci_newGene_6435;BTA025162.1.gene;BTA021137.1.gene;BTA019712.1.gene;BTA016336.1.gene;BTA017580.1.gene;Bemisia_tabaci_newGene_33283;Bemisia_tabaci_newGene_31456;Bemisia_tabaci_newGene_33421;BTA014053.1.gene;BTA025678.1.gene;BTA000340.1.gene;BTA001774.1.gene;BTA029264.1.gene;Bemisia_tabaci_ne…
	multicellular organismal process	106	0.024537	GO:0032501	BTA017437.1.gene;BTA023720.1.gene;BTA021951.2.gene;Bemisia_tabaci_newGene_5748;BTA025688.1.gene;BTA020673.1.gene;BTA006787.2.gene;Bemisia_tabaci_newGene_9823;BTA004619.1.gene;BTA022501.1.gene;BTA007349.1.gene;Bemisia_tabaci_newGene_7121;BTA027689.1.gene;BTA000961.1.gene;BTA000203.1.gene;BTA029510.1.gene;BTA027603.1.gene;BTA023804.1.gene;Bemisia_tabaci_newGene_28400;BTA015397.1.gene;BTA025159.1.ge…
	reproduction	30	0.00694444	GO:0000003	BTA028770.1.gene;BTA014119.1.gene;Bemisia_tabaci_newGene_29859;BTA025162.1.gene;BTA027383.3.gene;BTA025163.1.gene;BTA022554.1.gene;BTA001774.1.gene;Bemisia_tabaci_newGene_425;BTA016336.1.gene;Bemisia_tabaci_newGene_33421;BTA003046.3.gene;BTA025156.1.gene;Bemisia_tabaci_newGene_2593;BTA016849.1.gene;BTA005498.1.gene;BTA001771.1.gene;BTA027176.1.gene;BTA020673.1.gene;BTA023379.1.gene;BTA009107.1.ge…
	biological adhesion	29	0.00671296	GO:0022610	Bemisia_tabaci_newGene_13946;BTA013577.1.gene;BTA007886.3.gene;Bemisia_tabaci_newGene_16046;BTA001148.1.gene;BTA025668.1.gene;BTA014086.1.gene;BTA007852.1.gene;BTA023021.1.gene;BTA002194.1.gene;BTA011507.1.gene;BTA013572.1.gene;BTA013569.1.gene;BTA019564.1.gene;BTA000443.2.gene;BTA013573.1.gene;BTA003665.1.gene;BTA011763.1.gene;BTA011854.1.gene;BTA011614.1.gene;Bemisia_tabaci_newGene_15839;Bemisi…
	multi-organism process	26	0.00601852	GO:0051704	BTA020673.1.gene;BTA008958.1.gene;BTA001771.1.gene;BTA016849.1.gene;Bemisia_tabaci_newGene_2593;BTA017437.1.gene;BTA025156.1.gene;BTA016919.1.gene;Bemisia_tabaci_newGene_24633;Bemisia_tabaci_newGene_32851;BTA009293.1.gene;BTA015836.1.gene;BTA023714.1.gene;BTA025155.1.gene;BTA022501.1.gene;Bemisia_tabaci_newGene_16261;BTA025668.1.gene;BTA009107.1.gene;BTA027383.3.gene;BTA025163.1.gene;BTA025162.1.…
	reproductive process	26	0.00601852	GO:0022414	BTA027383.3.gene;BTA025163.1.gene;BTA025162.1.gene;Bemisia_tabaci_newGene_29859;BTA028770.1.gene;BTA025159.1.gene;BTA016336.1.gene;BTA003046.3.gene;Bemisia_tabaci_newGene_33421;BTA022554.1.gene;BTA001774.1.gene;Bemisia_tabaci_newGene_425;BTA020673.1.gene;BTA001771.1.gene;BTA025156.1.gene;BTA005498.1.gene;BTA016849.1.gene;BTA027689.1.gene;BTA016919.1.gene;BTA004619.1.gene;BTA025155.1.gene;BTA02250…
	detoxification	25	0.00578704	GO:0098754	BTA022150.1.gene;BTA000179.1.gene;BTA016237.1.gene;BTA009872.1.gene;BTA020045.1.gene;BTA029701.1.gene;BTA005156.1.gene;BTA009311.1.gene;BTA014707.1.gene;BTA022710.1.gene;BTA005329.1.gene;BTA026799.3.gene;BTA001448.2.gene;Bemisia_tabaci_newGene_2417;BTA004760.1.gene;Bemisia_tabaci_newGene_24311;BTA020617.1.gene;BTA004416.1.gene;BTA015769.2.gene;Bemisia_tabaci_newGene_10872;BTA008798.1.gene;Bemisia…
	locomotion	21	0.00486111	GO:0040011	BTA001771.1.gene;BTA020673.1.gene;BTA025156.1.gene;BTA009293.1.gene;BTA030053.1.gene;BTA025668.1.gene;BTA025155.1.gene;BTA022501.1.gene;BTA018371.1.gene;BTA016019.1.gene;BTA007196.2.gene;BTA025163.1.gene;BTA006040.1.gene;Bemisia_tabaci_newGene_29859;BTA025162.1.gene;BTA025159.1.gene;BTA027832.1.gene;BTA022665.2.gene;BTA001774.1.gene;BTA006580.1.gene;Bemisia_tabaci_newGene_425
	immune system process	18	0.00416667	GO:0002376	Bemisia_tabaci_newGene_14143;Bemisia_tabaci_newGene_24633;BTA025155.1.gene;BTA023714.1.gene;Bemisia_tabaci_newGene_20654;Bemisia_tabaci_newGene_5748;BTA020673.1.gene;BTA001771.1.gene;BTA008958.1.gene;Bemisia_tabaci_newGene_17520;BTA017437.1.gene;BTA025156.1.gene;BTA001774.1.gene;Bemisia_tabaci_newGene_28257;Bemisia_tabaci_newGene_26750;Bemisia_tabaci_newGene_14142;BTA025163.1.gene;BTA025162.1.gene
	behavior	17	0.00393519	GO:0007610	BTA001949.1.gene;BTA001774.1.gene;BTA025159.1.gene;BTA025162.1.gene;BTA021969.1.gene;BTA025163.1.gene;BTA025155.1.gene;BTA028202.1.gene;BTA018371.1.gene;BTA009293.1.gene;BTA030053.1.gene;BTA027689.1.gene;BTA016919.1.gene;BTA025156.1.gene;BTA001771.1.gene;BTA024731.1.gene;BTA020673.1.gene
	growth	6	0.00138889	GO:0040007	BTA006580.1.gene;Bemisia_tabaci_newGene_19868;Bemisia_tabaci_newGene_29859;BTA027356.1.gene;BTA024065.1.gene;BTA008154.1.gene
	biological phase	1	0.000231481	GO:0044848	BTA007589.1.gene
	cell killing	1	0.000231481	GO:0001906	BTA023714.1.gene
	presynaptic process involved in chemical synaptic transmission	1	0.000231481	GO:0099531	BTA027176.1.gene
