# Supplementary material for: Transcriptomic Analysis of Mating Responses in Bemisia tabaci MED Females
Source: Insects. 2020 May 14;11(5):308. doi: 10.3390/insects11050308 (PMC7290661; doi:10.3390/insects11050308)
Supplement: Supplementary file 1 [file insects-11-00308-s001.zip › Table S5.xls]

## Sheet: Sheet1
KEGG pathway	ko ID	All genes number in pathway	Percent	Gene ID	KEGG_Orthology
		3718
Biosynthesis of unsaturated fatty acids	ko01040	36	0.00968263	BTA000363.1.gene;BTA001800.1.gene;BTA002302.1.gene;BTA003255.1.gene;BTA003793.1.gene;BTA004693.2.gene;BTA006020.1.gene;BTA007356.1.gene;BTA008380.1.gene;BTA008381.1.gene;BTA008382.2.gene;BTA009633.1.gene;BTA010513.1.gene;BTA011445.1.gene;BTA011446.1.gene;BTA011448.1.gene;BTA011477.1.gene;BTA012509.1.gene;BTA013281.1.gene;BTA013282.1.gene;BTA015354.2.gene;BTA015355.1.gene;BTA015596.1.gene;BTA01643…	K00232+K00507+K00507+K00232+K10258+K10251+K00232+K10256+K00507+K00507+K00507+K00507+K00507+K10256+K10256+K10256+K00507+K10258+K07515+K07515+K10256+K10256+K10256+K00507+K00507+K00507+K07513+K00507+K00232+K00232+K00507+K00507+K00507+K10256+K00507+K10256
Folate biosynthesis	ko00790	29	0.00779989	BTA001657.1.gene;BTA003226.1.gene;BTA003345.1.gene;BTA004820.1.gene;BTA006612.1.gene;BTA007429.1.gene;BTA010678.1.gene;BTA011865.1.gene;BTA014495.1.gene;BTA014648.1.gene;BTA016899.1.gene;BTA016901.1.gene;BTA017150.1.gene;BTA018369.1.gene;BTA018437.1.gene;BTA019073.1.gene;BTA019417.1.gene;BTA019715.1.gene;BTA022091.1.gene;BTA023249.1.gene;BTA023373.1.gene;BTA024811.1.gene;BTA025020.1.gene;BTA02605…	K01077+K01077+K01307+K01495+K01077+K03635+K00287+K01307+K01930+K01930+K03635+K03635+K01077+K01077+K20967+K01495+K20967+K20967+K01495+K01077+K01077+K01077+K00072+K01495+K01077+K01307+K00357+K01077+K01307
Spliceosome	ko03040	156	0.041958	BTA000196.1.gene;BTA000340.1.gene;BTA000342.1.gene;BTA000782.2.gene;BTA001010.1.gene;BTA001074.1.gene;BTA001442.2.gene;BTA001700.1.gene;BTA001701.1.gene;BTA001705.2.gene;BTA001811.1.gene;BTA001815.1.gene;BTA001871.1.gene;BTA002071.1.gene;BTA002516.1.gene;BTA002685.1.gene;BTA002785.1.gene;BTA003123.1.gene;BTA003471.1.gene;BTA003680.1.gene;BTA003796.1.gene;BTA003797.1.gene;BTA003886.2.gene;BTA00389…	K12839+K12882+K12882+K12813+K12812+K12625+K12823+K12811+K12811+K06063+K12830+K12830+K12852+K12626+K12823+K12622+K12896+K12868+K12867+K12860+K12849+K12849+K03283+K12840+K12882+K12837+K12877+K12862+K12823+K12835+K12869+K09567+K03283+K03283+K06063+K12872+K12861+K12823+K10599+K12624+K12878+K12820+K12848+K12848+K12820+K12879+K03283+K03283+K12825+K11093+K12823+K09564+K11098+K03283+K03283+K12856+K12847+…
Dorso-ventral axis formation	ko04320	34	0.0091447	BTA001852.1.gene;BTA002256.1.gene;BTA002767.1.gene;BTA005619.1.gene;BTA006308.1.gene;BTA007312.1.gene;BTA007315.1.gene;BTA008634.1.gene;BTA008657.1.gene;BTA009877.1.gene;BTA010317.1.gene;BTA010635.1.gene;BTA011108.2.gene;BTA011401.1.gene;BTA011756.1.gene;BTA011856.1.gene;BTA012209.1.gene;BTA012517.1.gene;BTA014022.1.gene;BTA014695.1.gene;BTA014981.1.gene;BTA016276.1.gene;BTA016516.3.gene;BTA01761…	K02098+K02184+K07827+K04364+K02175+K02156+K02156+K04361+K02678+K02599+K02177+K03211+K02174+K02156+K03102+K02602+K07827+K03099+K02602+K04365+K02098+K02156+K02098+K04371+K02359+K02602+K03102+K04368+K02359+K02184+K02156+K02599+K02156+K04364
Notch signaling pathway	ko04330	31	0.00833782	BTA000333.1.gene;BTA000461.1.gene;BTA001705.2.gene;BTA002128.1.gene;BTA003853.1.gene;BTA004134.1.gene;BTA004291.1.gene;BTA007461.1.gene;BTA009877.1.gene;BTA011187.2.gene;BTA011607.1.gene;BTA011631.2.gene;BTA011633.1.gene;BTA011876.1.gene;BTA015708.1.gene;BTA015884.1.gene;BTA015885.1.gene;BTA018592.1.gene;BTA019162.1.gene;BTA019499.1.gene;BTA019700.1.gene;BTA019761.1.gene;BTA019765.1.gene;BTA02015…	K06066+K06172+K06063+K02353+K06066+K04498+K06058+K06063+K02599+K06172+K06054+K05948+K05948+K06171+K06067+K06067+K06067+K06052+K06058+K06053+K04496+K04505+K04505+K06059+K02353+K06170+K06051+K06171+K06062+K05948+K02599
Rheumatoid arthritis	ko05323	2	0.000537924	BTA025530.1.gene;BTA030033.1.gene	K01365+K01365
2-Oxocarboxylic acid metabolism	ko01210	26	0.00699301	BTA000531.1.gene;BTA001478.1.gene;BTA001855.1.gene;BTA001934.1.gene;BTA002268.1.gene;BTA002712.1.gene;BTA003573.1.gene;BTA007224.1.gene;BTA007374.1.gene;BTA007376.1.gene;BTA008003.1.gene;BTA008596.1.gene;BTA012510.1.gene;BTA012512.1.gene;BTA013206.1.gene;BTA014802.1.gene;BTA014840.1.gene;BTA019188.1.gene;BTA020346.1.gene;BTA021584.1.gene;BTA022290.1.gene;BTA026870.1.gene;BTA026974.1.gene;BTA02726…	K00133+K01681+K00031+K01681+K01647+K00030+K14454+K01681+K14455+K14455+K00826+K00031+K14454+K14454+K00030+K14454+K00031+K00814+K14677+K01647+K01687+K01681+K00814+K00825+K14454+K01681
Steroid hormone biosynthesis	ko00140	2	0.000537924	BTA012443.1.gene;Bemisia_tabaci_newGene_13080	K00699+K00699
Osteoclast differentiation	ko04380	2	0.000537924	BTA012133.1.gene;BTA021973.1.gene	K04392+K04392
AMPK signaling pathway	ko04152	2	0.000537924	BTA000519.1.gene;BTA001946.5.gene	K00850+K00850
Propanoate metabolism	ko00640	39	0.0104895	BTA000264.1.gene;BTA000312.1.gene;BTA000642.1.gene;BTA001496.1.gene;BTA001810.2.gene;BTA001862.1.gene;BTA002904.1.gene;BTA002907.1.gene;BTA002920.1.gene;BTA002998.1.gene;BTA004582.1.gene;BTA006414.1.gene;BTA006415.1.gene;BTA008924.1.gene;BTA010085.1.gene;BTA010278.1.gene;BTA010367.1.gene;BTA010476.1.gene;BTA013281.1.gene;BTA013282.1.gene;BTA015442.1.gene;BTA016327.1.gene;BTA017034.1.gene;BTA01724…	K01895+K01908+K00626+K07511+K01900+K00626+K09699+K09699+K09699+K09699+K00626+K11262+K11262+K11262+K01900+K00167+K00626+K01900+K07515+K07515+K01899+K05605+K00249+K11262+K00140+K00166+K00016+K01895+K01895+K01966+K01966+K00382+K13524+K01965+K13524+K00249+K00249+K13524+K01578
Vitamin B6 metabolism	ko00750	7	0.00188273	BTA006139.1.gene;BTA011556.1.gene;BTA012643.1.gene;BTA012645.1.gene;BTA017153.1.gene;BTA018305.1.gene;BTA018384.1.gene	K05275+K00275+K00831+K00831+K00868+K05275+K00275
Ribosome biogenesis in eukaryotes	ko03008	69	0.0185584	BTA001158.1.gene;BTA002419.1.gene;BTA003001.1.gene;BTA003134.5.gene;BTA003175.2.gene;BTA003356.2.gene;BTA003435.1.gene;BTA004557.1.gene;BTA004598.1.gene;BTA004603.1.gene;BTA004643.1.gene;BTA006287.1.gene;BTA006779.1.gene;BTA007171.1.gene;BTA007197.1.gene;BTA007590.1.gene;BTA007667.1.gene;BTA007670.1.gene;BTA007883.1.gene;BTA009184.1.gene;BTA010454.1.gene;BTA010455.1.gene;BTA010522.1.gene;BTA01081…	K07936+K14566+K14539+K14284+K14552+K14557+K12619+K03538+K01164+K01164+K14539+K14570+K11128+K14570+K14575+K14574+K12618+K07178+K03537+K14536+K14290+K14290+K14290+K14521+K07179+K11129+K14559+K14570+K03538+K14284+K14556+K14549+K14538+K11108+K14563+K11108+K11108+K14571+K12619+K03685+K03115+K14285+K14570+K03685+K14573+K14556+K14545+K14554+K14569+K06943+K07562+K14558+K14553+K03264+K11883+K14537+K14546+…
Lysine biosynthesis	ko00300	4	0.00107585	BTA000531.1.gene;BTA017789.1.gene;BTA018331.1.gene;BTA027260.1.gene	K00133+K14085+K00003+K00825
Regulation of actin cytoskeleton	ko04810	3	0.000806885	BTA001301.1.gene;BTA012133.1.gene;BTA021973.1.gene	K06269+K04392+K04392
Cell cycle	ko04110	7	0.00188273	BTA000767.2.gene;BTA007644.1.gene;BTA008373.1.gene;BTA008476.1.gene;BTA009564.1.gene;BTA025665.1.gene;BTA027637.3.gene	K06642+K06642+K04682+K02087+K02212+K04501+K02206
Tyrosine metabolism	ko00350	25	0.00672405	BTA003573.1.gene;BTA007217.1.gene;BTA007374.1.gene;BTA007376.1.gene;BTA010671.1.gene;BTA010989.1.gene;BTA012207.1.gene;BTA012502.1.gene;BTA012510.1.gene;BTA012512.1.gene;BTA012716.1.gene;BTA014802.1.gene;BTA019918.1.gene;BTA020065.1.gene;BTA020658.1.gene;BTA022273.1.gene;BTA024713.1.gene;BTA024995.1.gene;BTA025300.1.gene;BTA025855.2.gene;BTA027824.1.gene;BTA028150.1.gene;BTA030184.1.gene;Bemisia_…	K14454+K00457+K14455+K14455+K00451+K00503+K00121+K01800+K14454+K14454+K07253+K14454+K00501+K01800+K00457+K01557+K00501+K00501+K07253+K01593+K00817+K07253+K01555+K14454+K01800
RNA transport	ko03013	191	0.0513717	BTA000309.1.gene;BTA000340.1.gene;BTA000342.1.gene;BTA001010.1.gene;BTA001079.2.gene;BTA001158.1.gene;BTA001286.1.gene;BTA001329.1.gene;BTA001375.1.gene;BTA001384.2.gene;BTA001420.1.gene;BTA001435.1.gene;BTA001612.1.gene;BTA001820.4.gene;BTA002756.1.gene;BTA002928.1.gene;BTA003016.1.gene;BTA003134.5.gene;BTA003233.1.gene;BTA003237.1.gene;BTA003360.1.gene;BTA003811.1.gene;BTA004044.2.gene;BTA00407…	K14004+K12882+K12882+K12812+K14291+K07936+K14295+K03754+K14298+K14319+K14314+K03252+K05749+K05749+K14303+K14298+K05749+K14284+K03248+K14289+K03253+K05749+K03254+K12882+K14317+K03538+K13114+K03237+K01164+K01164+K03237+K12877+K14283+K05749+K13131+K05749+K05749+K03540+K14314+K05749+K05749+K14297+K14308+K03259+K03537+K05749+K14321+K05749+K13136+K10577+K14299+K03249+K12878+K03260+K03231+K12879+K05749+…
beta-Alanine metabolism	ko00410	29	0.00779989	BTA001112.1.gene;BTA001491.1.gene;BTA001496.1.gene;BTA001606.1.gene;BTA001710.1.gene;BTA002491.1.gene;BTA003574.1.gene;BTA007161.1.gene;BTA007456.1.gene;BTA013281.1.gene;BTA013282.1.gene;BTA013419.1.gene;BTA014801.1.gene;BTA015725.1.gene;BTA016327.1.gene;BTA017034.1.gene;BTA017555.1.gene;BTA017789.1.gene;BTA018691.1.gene;BTA020006.1.gene;BTA020101.1.gene;BTA024335.1.gene;BTA027416.1.gene;BTA02787…	K00128+K00797+K07511+K01580+K01431+K00207+K00128+K00802+K01431+K07515+K07515+K00128+K00128+K01580+K05605+K00249+K00140+K14085+K00128+K01580+K08660+K00797+K13524+K13524+K00249+K00249+K00128+K13524+K01578
Biosynthesis of amino acids	ko01230	88	0.0236686	BTA000519.1.gene;BTA000531.1.gene;BTA001478.1.gene;BTA001855.1.gene;BTA001934.1.gene;BTA001946.5.gene;BTA002186.1.gene;BTA002268.1.gene;BTA002356.3.gene;BTA002410.2.gene;BTA002712.1.gene;BTA003573.1.gene;BTA004448.1.gene;BTA006146.1.gene;BTA006147.1.gene;BTA006898.1.gene;BTA006928.1.gene;BTA007168.1.gene;BTA007224.1.gene;BTA007374.1.gene;BTA007376.1.gene;BTA007766.1.gene;BTA008003.1.gene;BTA00832…	K00850+K00133+K01681+K00031+K01681+K00850+K00286+K01647+K01915+K00134+K00030+K14454+K01697+K00615+K00615+K01958+K00264+K00600+K01681+K14455+K14455+K00873+K00826+K01758+K01758+K00264+K00264+K00264+K00031+K00058+K00134+K00850+K14454+K14454+K00831+K00831+K00789+K00030+K12657+K01754+K00948+K14454+K00031+K01758+K01758+K01758+K01620+K00058+K00600+K00615+K00286+K01803+K14085+K00927+K01689+K00003+K00615+…
RNA polymerase	ko03020	34	0.0091447	BTA000049.1.gene;BTA000163.1.gene;BTA000178.1.gene;BTA002350.1.gene;BTA003359.1.gene;BTA004162.1.gene;BTA004305.1.gene;BTA005910.1.gene;BTA007688.1.gene;BTA008968.1.gene;BTA009149.1.gene;BTA010372.1.gene;BTA010634.1.gene;BTA010893.1.gene;BTA011941.1.gene;BTA012022.1.gene;BTA013156.1.gene;BTA015507.1.gene;BTA017782.1.gene;BTA018514.1.gene;BTA018524.1.gene;BTA020618.1.gene;BTA020755.1.gene;BTA02273…	K02999+K03015+K03023+K03011+K14721+K03007+K03022+K03000+K03002+K03014+K03016+K03007+K03000+K03021+K03021+K03016+K02999+K03027+K03007+K03002+K03002+K03023+K03025+K03005+K03007+K03006+K03018+K03027+K03010+K03016+K03025+K03013+K03008+K03021
Non-alcoholic fatty liver disease (NAFLD)	ko04932	5	0.00134481	BTA003800.1.gene;BTA009487.1.gene;BTA012133.1.gene;BTA015764.1.gene;BTA021973.1.gene	K03934+K00420+K04392+K02270+K04392
Alcoholism	ko05034	2	0.000537924	BTA003456.1.gene;BTA012074.1.gene	K11252+K11252
Phototransduction - fly	ko04745	32	0.00860678	BTA001429.1.gene;BTA001430.1.gene;BTA001431.1.gene;BTA001760.1.gene;BTA008899.1.gene;BTA009258.1.gene;BTA009259.1.gene;BTA010254.1.gene;BTA011225.1.gene;BTA011267.1.gene;BTA011470.1.gene;BTA012004.1.gene;BTA012185.1.gene;BTA012309.2.gene;BTA012559.1.gene;BTA015716.1.gene;BTA016919.1.gene;BTA017819.1.gene;BTA017909.1.gene;BTA017914.2.gene;BTA018508.1.gene;BTA018530.1.gene;BTA021400.1.gene;BTA02380…	K05858+K05858+K05858+K13805+K13805+K13806+K13806+K13805+K04634+K08834+K04515+K02183+K13804+K13807+K04967+K04547+K05692+K05858+K08834+K08834+K05692+K05692+K08834+K08834+K02677+K13804+K05692+K00910+K00910+K13806+K07972+K13805
Sphingolipid signaling pathway	ko04071	3	0.000806885	BTA012133.1.gene;BTA021973.1.gene;BTA022909.1.gene	K04392+K04392+K04710
Caffeine metabolism	ko00232	7	0.00188273	BTA003826.1.gene;BTA006472.1.gene;BTA010012.1.gene;BTA012759.1.gene;BTA013147.1.gene;BTA013834.1.gene;BTA018435.1.gene	K00365+K00106+K00106+K00365+K00106+K00106+K00106
Hedgehog signaling pathway - fly	ko04341	34	0.0091447	BTA001341.1.gene;BTA001342.1.gene;BTA002538.1.gene;BTA003044.1.gene;BTA004488.1.gene;BTA006401.1.gene;BTA006461.1.gene;BTA007223.1.gene;BTA007336.2.gene;BTA007349.1.gene;BTA007350.1.gene;BTA007604.1.gene;BTA008319.1.gene;BTA009674.1.gene;BTA009791.1.gene;BTA010434.1.gene;BTA010436.1.gene;BTA011364.1.gene;BTA013532.1.gene;BTA017144.1.gene;BTA018003.1.gene;BTA018590.2.gene;BTA019825.1.gene;BTA02093…	K04662+K04662+K08960+K04345+K03083+K06226+K10523+K04678+K03868+K09319+K09319+K20245+K03347+K03869+K06228+K10523+K10523+K20245+K03094+K06225+K16799+K20245+K20245+K06228+K03094+K04345+K03362+K04662+K20245+K04678+K06225+K06225+K20245+K20245
Pentose phosphate pathway	ko00030	41	0.0110274	BTA000343.1.gene;BTA000518.1.gene;BTA000519.1.gene;BTA001946.5.gene;BTA002216.1.gene;BTA003202.1.gene;BTA003203.1.gene;BTA006146.1.gene;BTA006147.1.gene;BTA007772.1.gene;BTA007983.1.gene;BTA009430.1.gene;BTA010717.2.gene;BTA010938.1.gene;BTA011219.1.gene;BTA012322.1.gene;BTA013293.1.gene;BTA013295.1.gene;BTA013417.1.gene;BTA014461.1.gene;BTA014511.1.gene;BTA014994.1.gene;BTA016916.1.gene;BTA01871…	K03841+K01810+K00850+K00850+K15779+K21270+K21270+K00615+K00615+K01053+K01057+K15779+K01619+K00850+K01810+K00033+K01810+K01810+K00948+K01057+K01053+K01057+K00615+K00615+K00615+K00615+K01623+K01053+K00948+K01810+K01807+K01835+K00616+K01053+K01783+K00852+K01053+K15779+K00036+K00036+K00948
Endocytosis	ko04144	156	0.041958	BTA000266.1.gene;BTA000304.2.gene;BTA000306.1.gene;BTA000946.1.gene;BTA001159.1.gene;BTA001323.1.gene;BTA001379.1.gene;BTA001433.1.gene;BTA001739.3.gene;BTA001817.1.gene;BTA002152.1.gene;BTA002162.1.gene;BTA002261.4.gene;BTA002691.1.gene;BTA002764.1.gene;BTA002987.1.gene;BTA003388.1.gene;BTA003411.1.gene;BTA003650.1.gene;BTA003669.1.gene;BTA003886.2.gene;BTA004309.1.gene;BTA004671.2.gene;BTA00561…	K12472+K18441+K12198+K04646+K10396+K00889+K12184+K12471+K19475+K07903+K12475+K12475+K11839+K18441+K05704+K19476+K12562+K12562+K12494+K12489+K03283+K12182+K19475+K18467+K18463+K04237+K11248+K03283+K11981+K04678+K00889+K03283+K18462+K05754+K12200+K18442+K12185+K07889+K04361+K12486+K15053+K19475+K11824+K05757+K00889+K03283+K03283+K11839+K17918+K03283+K18464+K03283+K12487+K04513+K18463+K12197+K11248+…
Regulation of autophagy	ko04140	16	0.00430339	BTA000473.1.gene;BTA002262.1.gene;BTA002927.2.gene;BTA003071.1.gene;BTA008054.1.gene;BTA008547.1.gene;BTA009484.1.gene;BTA009879.1.gene;BTA010530.1.gene;BTA010672.1.gene;BTA011427.1.gene;BTA016989.1.gene;BTA019923.1.gene;BTA024284.1.gene;BTA025758.2.gene;Bemisia_tabaci_newGene_23902	K08269+K08333+K08341+K17890+K08343+K08331+K08336+K08342+K08333+K17890+K08331+K00914+K08334+K08337+K17888+K04526
Glutathione metabolism	ko00480	53	0.014255	BTA001108.1.gene;BTA001491.1.gene;BTA001855.1.gene;BTA002260.1.gene;BTA002310.1.gene;BTA002382.1.gene;BTA002387.1.gene;BTA003768.1.gene;BTA003769.1.gene;BTA005902.1.gene;BTA006065.3.gene;BTA006619.1.gene;BTA007023.1.gene;BTA007161.1.gene;BTA008453.2.gene;BTA008596.1.gene;BTA008802.1.gene;BTA009050.1.gene;BTA009311.1.gene;BTA009634.1.gene;BTA009636.1.gene;BTA010527.1.gene;BTA012322.1.gene;BTA01335…	K00681+K00797+K00031+K01581+K10807+K10808+K00799+K18592+K18592+K01469+K00799+K11140+K01920+K00802+K00432+K00031+K04097+K11140+K00432+K11140+K11140+K01581+K00033+K18592+K11140+K00031+K04097+K11140+K04097+K04097+K04097+K00799+K01581+K00799+K00799+K00681+K11204+K01581+K00681+K00797+K00681+K11140+K11140+K00681+K05360+K00036+K01255+K00799+K00799+K00799+K00799+K00036+K01255
Fatty acid degradation	ko00071	46	0.0123722	BTA000363.1.gene;BTA000642.1.gene;BTA001112.1.gene;BTA001494.1.gene;BTA001496.1.gene;BTA001862.1.gene;BTA003255.1.gene;BTA003357.1.gene;BTA003574.1.gene;BTA004415.1.gene;BTA004582.1.gene;BTA004855.1.gene;BTA005595.1.gene;BTA005596.1.gene;BTA006020.1.gene;BTA007425.1.gene;BTA008357.1.gene;BTA010367.1.gene;BTA012207.1.gene;BTA012257.4.gene;BTA013281.1.gene;BTA013282.1.gene;BTA013419.1.gene;BTA01390…	K00232+K00626+K00128+K00248+K07511+K00626+K00232+K00248+K00128+K13238+K00626+K13238+K01897+K01897+K00232+K07508+K00252+K00626+K00121+K00022+K07515+K07515+K00128+K01897+K00128+K00249+K14085+K01897+K00128+K09478+K00022+K07513+K09479+K07509+K00232+K00232+K09479+K00252+K08766+K00248+K00252+K00249+K00249+K00128+K08766+K08765
Fc gamma R-mediated phagocytosis	ko04666	2	0.000537924	BTA012133.1.gene;BTA021973.1.gene	K04392+K04392
Pathways in cancer	ko05200	4	0.00107585	BTA012133.1.gene;BTA021973.1.gene;BTA022261.1.gene;BTA023507.1.gene	K04392+K04392+K08734+K16060
Apoptosis	ko04210	26	0.00699301	BTA002299.1.gene;BTA002401.1.gene;BTA004813.1.gene;BTA004966.1.gene;BTA005027.1.gene;BTA005734.1.gene;BTA006633.1.gene;BTA006788.1.gene;BTA006789.1.gene;BTA010229.1.gene;BTA012906.1.gene;BTA012908.1.gene;BTA014572.1.gene;BTA015898.1.gene;BTA016816.2.gene;BTA018155.1.gene;BTA019355.1.gene;BTA022368.1.gene;BTA022369.1.gene;BTA023507.1.gene;BTA025530.1.gene;BTA029147.1.gene;BTA029415.1.gene;BTA03003…	K01373+K01366+K01173+K07374+K07374+K01366+K01363+K01371+K01371+K01363+K08569+K08569+K01363+K01363+K01363+K01373+K01363+K01371+K01365+K16060+K01365+K01363+K08569+K01365+K08569+K01373
Chemical carcinogenesis	ko05204	2	0.000537924	BTA012443.1.gene;Bemisia_tabaci_newGene_13080	K00699+K00699
Glycosylphosphatidylinositol(GPI)-anchor biosynthesis	ko00563	28	0.00753093	BTA001086.1.gene;BTA001287.2.gene;BTA003361.1.gene;BTA003581.1.gene;BTA004577.1.gene;BTA006670.1.gene;BTA007882.1.gene;BTA010629.1.gene;BTA010794.1.gene;BTA012468.1.gene;BTA012734.1.gene;BTA014794.1.gene;BTA016635.1.gene;BTA019931.1.gene;BTA020462.2.gene;BTA023127.1.gene;BTA023255.1.gene;BTA023258.1.gene;BTA023493.1.gene;BTA024288.1.gene;BTA024611.1.gene;BTA025854.1.gene;BTA027088.1.gene;BTA02869…	K05285+K05291+K03860+K03858+K03434+K05285+K05294+K05293+K08098+K08098+K05286+K03858+K05289+K03434+K07542+K05286+K05310+K03857+K05284+K05288+K05290+K05286+K08098+K05292+K03857+K03861+K05287+K05287
Pancreatic secretion	ko04972	2	0.000537924	BTA012133.1.gene;BTA021973.1.gene	K04392+K04392
Drug metabolism - cytochrome P450	ko00982	70	0.0188273	BTA001635.1.gene;BTA001895.1.gene;BTA002387.1.gene;BTA003512.1.gene;BTA003547.1.gene;BTA003548.1.gene;BTA003549.1.gene;BTA004020.1.gene;BTA004411.1.gene;BTA005230.1.gene;BTA006065.3.gene;BTA006964.1.gene;BTA008802.1.gene;BTA009318.1.gene;BTA009524.1.gene;BTA010230.1.gene;BTA010342.1.gene;BTA011175.1.gene;BTA011956.1.gene;BTA012207.1.gene;BTA012443.1.gene;BTA013275.1.gene;BTA013277.1.gene;BTA01342…	K00699+K00699+K00799+K00699+K00699+K00699+K00699+K00699+K00699+K00699+K00799+K00699+K04097+K00699+K00699+K00699+K00699+K00699+K00699+K00121+K00699+K00699+K00699+K00699+K00699+K00699+K00699+K00699+K00699+K00699+K00699+K00699+K00699+K04097+K00699+K00699+K00699+K00699+K04097+K04097+K04097+K00799+K00699+K00699+K00699+K00799+K00799+K00699+K00699+K00699+K00699+K00699+K00699+K00699+K00699+K00699+K00699+…
Glycosaminoglycan biosynthesis - heparan sulfate / heparin	ko00534	22	0.00591716	BTA000319.1.gene;BTA001745.1.gene;BTA004405.1.gene;BTA004525.1.gene;BTA004585.1.gene;BTA004612.1.gene;BTA007557.1.gene;BTA012458.1.gene;BTA015840.1.gene;BTA017215.1.gene;BTA017483.1.gene;BTA017641.1.gene;BTA018495.1.gene;BTA019236.1.gene;BTA020426.1.gene;BTA021897.1.gene;BTA022133.1.gene;BTA025577.1.gene;BTA029705.1.gene;Bemisia_tabaci_newGene_21370;Bemisia_tabaci_newGene_21371;Bemisia_tabaci_new…	K00771+K02366+K00733+K00734+K02367+K02367+K02513+K02370+K00771+K01793+K00771+K00733+K00734+K02514+K00771+K00733+K08104+K02577+K01793+K10158+K10158+K00733
Arginine and proline metabolism	ko00330	49	0.0131791	BTA001070.1.gene;BTA001112.1.gene;BTA001491.1.gene;BTA001818.1.gene;BTA002186.1.gene;BTA002260.1.gene;BTA003573.1.gene;BTA003574.1.gene;BTA007099.1.gene;BTA007161.1.gene;BTA007374.1.gene;BTA007376.1.gene;BTA009319.1.gene;BTA009321.1.gene;BTA009322.1.gene;BTA009391.1.gene;BTA010527.1.gene;BTA012510.1.gene;BTA012512.1.gene;BTA013252.1.gene;BTA013419.1.gene;BTA014801.1.gene;BTA014802.1.gene;BTA01496…	K01611+K00128+K00797+K18123+K00286+K01581+K14454+K00128+K00933+K00802+K14455+K14455+K13240+K13240+K13240+K00657+K01581+K14454+K14454+K12657+K00128+K00128+K14454+K12658+K00819+K00819+K00286+K14085+K00657+K00819+K00128+K08660+K01581+K00819+K00318+K01581+K18123+K00797+K00472+K00472+K00819+K00472+K00933+K00128+K00294+K00318+K00472+K14454+K00472
Basal transcription factors	ko03022	34	0.0091447	BTA000201.1.gene;BTA001335.1.gene;BTA005367.1.gene;BTA006062.1.gene;BTA007519.1.gene;BTA007787.1.gene;BTA008417.1.gene;BTA009480.1.gene;BTA010966.1.gene;BTA011557.1.gene;BTA013102.1.gene;BTA014051.1.gene;BTA014361.1.gene;BTA015795.1.gene;BTA015901.1.gene;BTA019487.1.gene;BTA019701.1.gene;BTA019970.1.gene;BTA020196.1.gene;BTA020859.2.gene;BTA021967.3.gene;BTA022148.1.gene;BTA022454.1.gene;BTA02272…	K03135+K03120+K03130+K03120+K03142+K14649+K10843+K03129+K03123+K06634+K03127+K03139+K03124+K03138+K03125+K03128+K10843+K03130+K03120+K03131+K03144+K03137+K10844+K03126+K03124+K02202+K14650+K03125+K03120+K03143+K03141+K03136+K03143+K14650
Toxoplasmosis	ko05145	1	0.000268962	BTA023507.1.gene	K16060
Galactose metabolism	ko00052	42	0.0112964	BTA000425.1.gene;BTA000519.1.gene;BTA000749.1.gene;BTA001553.1.gene;BTA001946.5.gene;BTA002216.1.gene;BTA002583.1.gene;BTA004410.2.gene;BTA004709.1.gene;BTA007379.1.gene;BTA007593.1.gene;BTA007865.1.gene;BTA009430.1.gene;BTA009486.1.gene;BTA009848.1.gene;BTA010830.1.gene;BTA010884.1.gene;BTA010938.1.gene;BTA011358.1.gene;BTA011434.1.gene;BTA012655.1.gene;BTA015508.1.gene;BTA015509.1.gene;BTA01817…	K01784+K00850+K00963+K01785+K00850+K15779+K01187+K01187+K00963+K01189+K12309+K12316+K15779+K00849+K01785+K00844+K00011+K00850+K00844+K01784+K00011+K12309+K12309+K01785+K01187+K01784+K01187+K12309+K01187+K01835+K12309+K01785+K01785+K01784+K00965+K01187+K12309+K01187+K15779+K01187+K00011+K01187
Parkinson's disease	ko05012	3	0.000806885	BTA003800.1.gene;BTA009487.1.gene;BTA015764.1.gene	K03934+K00420+K02270
Cell adhesion molecules (CAMs)	ko04514	1	0.000268962	BTA002554.1.gene	K06087
Starch and sucrose metabolism	ko00500	113	0.0303927	BTA000042.2.gene;BTA000518.1.gene;BTA000549.1.gene;BTA000749.1.gene;BTA001635.1.gene;BTA001895.1.gene;BTA002216.1.gene;BTA002376.3.gene;BTA002378.1.gene;BTA002379.1.gene;BTA002583.1.gene;BTA003478.1.gene;BTA003512.1.gene;BTA003547.1.gene;BTA003548.1.gene;BTA003549.1.gene;BTA004020.1.gene;BTA004410.2.gene;BTA004411.1.gene;BTA004662.1.gene;BTA004709.1.gene;BTA005230.1.gene;BTA005663.1.gene;BTA00696…	K01196+K01810+K00012+K00963+K00699+K00699+K15779+K01176+K01176+K01176+K01187+K00688+K00699+K00699+K00699+K00699+K00699+K01187+K00699+K16055+K00963+K00699+K01194+K00699+K08678+K08678+K12316+K00699+K01194+K01194+K15779+K00699+K00699+K00699+K16055+K00844+K01194+K00699+K01810+K00844+K01195+K00699+K00699+K00693+K01194+K00699+K00699+K01810+K01810+K00699+K00699+K00699+K00699+K00699+K00699+K00699+K00699+…
Nicotinate and nicotinamide metabolism	ko00760	16	0.00430339	BTA001197.1.gene;BTA002011.1.gene;BTA003447.1.gene;BTA008458.1.gene;BTA013423.1.gene;BTA015073.1.gene;BTA020094.1.gene;BTA020096.1.gene;BTA020941.1.gene;BTA020959.1.gene;BTA020960.1.gene;BTA023527.1.gene;BTA024131.1.gene;BTA025654.1.gene;BTA027987.1.gene;BTA028064.4.gene	K00858+K19970+K10524+K00763+K01081+K19970+K01081+K01081+K00858+K01950+K01950+K10524+K03462+K03783+K00323+K06210
Glycine, serine and threonine metabolism	ko00260	56	0.0150619	BTA000530.1.gene;BTA000531.1.gene;BTA001502.1.gene;BTA001844.1.gene;BTA001996.1.gene;BTA003201.1.gene;BTA004448.1.gene;BTA004823.1.gene;BTA004847.1.gene;BTA004851.1.gene;BTA004871.1.gene;BTA004995.1.gene;BTA005935.1.gene;BTA005936.1.gene;BTA005938.1.gene;BTA005942.1.gene;BTA007168.1.gene;BTA007209.1.gene;BTA008322.1.gene;BTA008415.1.gene;BTA010921.1.gene;BTA012643.1.gene;BTA012645.1.gene;BTA01325…	K15789+K00133+K00049+K00115+K00115+K00115+K01697+K02437+K00605+K00281+K00639+K00827+K21270+K21270+K21270+K00108+K00600+K11529+K01758+K01758+K00058+K00831+K00831+K01754+K21270+K21270+K12235+K01758+K01758+K01758+K00108+K01620+K21270+K00058+K00600+K14085+K00003+K21270+K21270+K21270+K01834+K21270+K21270+K02437+K00049+K00049+K00058+K01758+K00382+K01697+K00643+K00639+K01758+K01079+K00605+K00281
Fructose and mannose metabolism	ko00051	33	0.00887574	BTA000343.1.gene;BTA000519.1.gene;BTA001310.1.gene;BTA001946.5.gene;BTA003125.1.gene;BTA003577.1.gene;BTA003657.1.gene;BTA006149.1.gene;BTA008055.1.gene;BTA008375.1.gene;BTA009061.1.gene;BTA009065.1.gene;BTA009854.1.gene;BTA010830.1.gene;BTA010884.1.gene;BTA010938.1.gene;BTA011358.1.gene;BTA011600.1.gene;BTA012655.1.gene;BTA014205.1.gene;BTA014798.1.gene;BTA017107.1.gene;BTA017613.1.gene;BTA01879…	K03841+K00850+K01809+K00850+K01103+K00008+K19029+K01805+K17497+K00863+K01805+K01805+K00008+K00844+K00011+K00850+K00844+K19029+K00011+K00966+K00008+K01711+K01803+K01805+K02377+K00966+K00966+K01623+K01803+K17497+K19029+K00008+K00011
Glycosphingolipid biosynthesis - lacto and neolacto series	ko00601	6	0.00161377	BTA015897.1.gene;BTA016847.1.gene;BTA018001.1.gene;BTA018002.1.gene;BTA021028.2.gene;Bemisia_tabaci_newGene_21614	K21032+K21032+K21032+K21032+K07819+K07819
Vasopressin-regulated water reabsorption	ko04962	2	0.000537924	BTA004290.1.gene;BTA019163.1.gene	K10428+K10428
Protein digestion and absorption	ko04974	2	0.000537924	BTA021543.1.gene;BTA030077.1.gene	K08606+K08606
Prion diseases	ko05020	2	0.000537924	BTA012736.1.gene;BTA015420.1.gene	K04565+K04375
Leukocyte transendothelial migration	ko04670	2	0.000537924	BTA012133.1.gene;BTA021973.1.gene	K04392+K04392
Arginine biosynthesis	ko00220	23	0.00618612	BTA002356.3.gene;BTA003573.1.gene;BTA007374.1.gene;BTA007376.1.gene;BTA009319.1.gene;BTA009321.1.gene;BTA009322.1.gene;BTA011748.1.gene;BTA012510.1.gene;BTA012512.1.gene;BTA014802.1.gene;BTA014971.1.gene;BTA018728.1.gene;BTA018800.1.gene;BTA019188.1.gene;BTA020275.1.gene;BTA020346.1.gene;BTA024389.2.gene;BTA026803.1.gene;BTA026804.1.gene;BTA026974.1.gene;Bemisia_tabaci_newGene_10534;Bemisia_tabac…	K01915+K14454+K14455+K14455+K13240+K13240+K13240+K01425+K14454+K14454+K14454+K01427+K01427+K00261+K00814+K01425+K14677+K01915+K00261+K00261+K00814+K14454+K00261
Purine metabolism	ko00230	168	0.0451856	BTA000049.1.gene;BTA000163.1.gene;BTA000178.1.gene;BTA000871.3.gene;BTA001297.1.gene;BTA001436.1.gene;BTA001543.1.gene;BTA001650.1.gene;BTA001651.1.gene;BTA002011.1.gene;BTA002013.1.gene;BTA002216.1.gene;BTA002310.1.gene;BTA002350.1.gene;BTA002382.1.gene;BTA002399.1.gene;BTA002494.1.gene;BTA002499.1.gene;BTA003239.3.gene;BTA003359.1.gene;BTA003389.1.gene;BTA003401.1.gene;BTA003410.1.gene;BTA00382…	K02999+K03015+K03023+K02684+K01518+K01951+K01939+K13485+K13485+K19970+K00940+K15779+K10807+K03011+K10808+K01769+K00962+K08042+K01514+K14721+K01487+K01487+K01487+K00365+K03007+K00764+K03022+K11787+K18283+K01756+K01756+K03000+K00940+K00106+K12323+K01939+K16855+K13293+K01511+K03002+K00873+K00944+K00364+K12323+K03504+K02327+K03014+K03016+K15779+K01952+K00106+K00939+K03007+K01939+K02685+K03000+K13987+…
Steroid biosynthesis	ko00100	19	0.00511027	BTA000155.1.gene;BTA000223.1.gene;BTA006578.1.gene;BTA012629.2.gene;BTA013802.1.gene;BTA014268.1.gene;BTA015522.1.gene;BTA015523.1.gene;BTA016705.1.gene;BTA016706.1.gene;BTA016707.1.gene;BTA017728.1.gene;BTA017737.1.gene;BTA018532.1.gene;BTA026145.1.gene;BTA027289.1.gene;BTA027719.1.gene;BTA030125.1.gene;Bemisia_tabaci_newGene_2062	K00213+K09828+K01052+K01852+K00801+K00227+K00801+K00801+K01852+K01852+K01852+K00213+K00213+K00213+K07750+K01052+K01052+K01852+K01852
p53 signaling pathway	ko04115	5	0.00134481	BTA002382.1.gene;BTA008476.1.gene;BTA012992.1.gene;BTA013711.1.gene;BTA027637.3.gene	K10808+K02087+K05459+K05459+K02206
Tryptophan metabolism	ko00380	43	0.0115654	BTA000642.1.gene;BTA001112.1.gene;BTA001496.1.gene;BTA001862.1.gene;BTA003574.1.gene;BTA004582.1.gene;BTA005329.1.gene;BTA005401.1.gene;BTA005848.1.gene;BTA005967.2.gene;BTA008357.1.gene;BTA008865.1.gene;BTA008866.1.gene;BTA010367.1.gene;BTA012257.4.gene;BTA012453.1.gene;BTA013281.1.gene;BTA013282.1.gene;BTA013419.1.gene;BTA014801.1.gene;BTA014846.1.gene;BTA015769.2.gene;BTA017094.1.gene;BTA01778…	K00626+K00128+K07511+K00626+K00128+K00626+K03781+K00486+K00486+K00816+K00252+K00502+K00502+K00626+K00022+K00816+K07515+K07515+K00128+K00128+K01432+K03781+K00453+K14085+K00128+K00816+K00816+K00022+K00486+K00164+K00164+K00502+K01593+K00825+K00252+K00252+K00816+K00128+K03781+K03781+K03781+K03781+K03781
Butanoate metabolism	ko00650	30	0.00806885	BTA000478.1.gene;BTA000642.1.gene;BTA001494.1.gene;BTA001495.1.gene;BTA001496.1.gene;BTA001606.1.gene;BTA001862.1.gene;BTA003357.1.gene;BTA004582.1.gene;BTA008321.1.gene;BTA008414.1.gene;BTA009676.5.gene;BTA010367.1.gene;BTA010935.1.gene;BTA011444.2.gene;BTA012257.4.gene;BTA013281.1.gene;BTA013282.1.gene;BTA013607.1.gene;BTA015725.1.gene;BTA020006.1.gene;BTA021906.3.gene;BTA025110.1.gene;BTA02530…	K01641+K00626+K00248+K01640+K07511+K01580+K00626+K00248+K00626+K01027+K01027+K01640+K00626+K00019+K01640+K00022+K07515+K07515+K00139+K01580+K01580+K00022+K00139+K00139+K00139+K00139+K13524+K00248+K13524+K13524
Proteasome	ko03050	37	0.00995159	BTA000334.1.gene;BTA000405.1.gene;BTA000406.1.gene;BTA000742.2.gene;BTA001332.1.gene;BTA002476.1.gene;BTA003221.1.gene;BTA003852.1.gene;BTA005813.1.gene;BTA007765.1.gene;BTA007899.1.gene;BTA007938.1.gene;BTA008142.1.gene;BTA009118.1.gene;BTA011244.1.gene;BTA011326.1.gene;BTA013263.1.gene;BTA013400.1.gene;BTA013669.1.gene;BTA014244.1.gene;BTA017198.1.gene;BTA017305.1.gene;BTA017486.1.gene;BTA01914…	K06698+K03031+K03031+K06699+K03066+K03036+K03037+K06698+K02727+K03028+K03065+K02737+K02738+K02734+K03032+K03063+K02735+K02726+K03035+K02726+K02732+K03033+K03031+K03064+K03039+K02725+K02729+K02739+K03035+K02736+K02730+K02730+K03061+K03032+K06700+K03030+K02731
Colorectal cancer	ko05210	3	0.000806885	BTA012133.1.gene;BTA021973.1.gene;BTA022261.1.gene	K04392+K04392+K08734
NF-kappa B signaling pathway	ko04064	1	0.000268962	BTA023507.1.gene	K16060
Rap1 signaling pathway	ko04015	2	0.000537924	BTA012133.1.gene;BTA021973.1.gene	K04392+K04392
Citrate cycle (TCA cycle)	ko00020	43	0.0115654	BTA001478.1.gene;BTA001810.2.gene;BTA001855.1.gene;BTA001934.1.gene;BTA002268.1.gene;BTA002712.1.gene;BTA002986.1.gene;BTA003667.1.gene;BTA006073.1.gene;BTA006898.1.gene;BTA007224.1.gene;BTA008596.1.gene;BTA009862.1.gene;BTA010085.1.gene;BTA010476.1.gene;BTA010983.1.gene;BTA013206.1.gene;BTA013767.1.gene;BTA014711.1.gene;BTA014840.1.gene;BTA015442.1.gene;BTA016005.1.gene;BTA017095.1.gene;BTA01895…	K01681+K01900+K00031+K01681+K01647+K00030+K00025+K01596+K00161+K01958+K01681+K00031+K00161+K01900+K01900+K00026+K00030+K00235+K01679+K00031+K01899+K00236+K00627+K00234+K00025+K00161+K01647+K00627+K01679+K00161+K00164+K00234+K00164+K01648+K00382+K01681+K00627+K01596+K00162+K01648+K01681+K00237+K01596
Glycosaminoglycan degradation	ko00531	36	0.00968263	BTA001689.1.gene;BTA003454.1.gene;BTA003862.1.gene;BTA004861.1.gene;BTA004879.1.gene;BTA007593.1.gene;BTA011480.1.gene;BTA011491.1.gene;BTA012424.1.gene;BTA015508.1.gene;BTA015509.1.gene;BTA015752.1.gene;BTA016539.1.gene;BTA017262.1.gene;BTA020562.1.gene;BTA020889.1.gene;BTA021360.1.gene;BTA021568.2.gene;BTA021587.1.gene;BTA022198.1.gene;BTA023115.1.gene;BTA023542.1.gene;BTA026432.1.gene;BTA02781…	K01197+K01137+K12373+K12373+K12373+K12309+K01195+K12373+K01565+K12309+K12309+K10532+K12373+K12373+K01205+K01195+K01136+K01217+K12373+K01135+K12309+K12373+K12309+K10532+K12373+K12373+K12373+K01137+K01137+K01205+K12373+K12309+K12373+K12373+K10532+K10532
Pyrimidine metabolism	ko00240	95	0.0255514	BTA000049.1.gene;BTA000163.1.gene;BTA000178.1.gene;BTA000871.3.gene;BTA001091.1.gene;BTA001297.1.gene;BTA001710.1.gene;BTA002011.1.gene;BTA002013.1.gene;BTA002310.1.gene;BTA002350.1.gene;BTA002382.1.gene;BTA002491.1.gene;BTA002494.1.gene;BTA003300.1.gene;BTA003359.1.gene;BTA004162.1.gene;BTA004305.1.gene;BTA004572.1.gene;BTA005130.1.gene;BTA005910.1.gene;BTA006332.1.gene;BTA007363.1.gene;BTA00745…	K02999+K03015+K03023+K02684+K01937+K01518+K01431+K19970+K00940+K10807+K03011+K10808+K00207+K00962+K00384+K14721+K03007+K03022+K00943+K00857+K03000+K00940+K01511+K01431+K03002+K11540+K03504+K02327+K03014+K03016+K00876+K13800+K13800+K01937+K01937+K03007+K02685+K03000+K03021+K03506+K01520+K03021+K03016+K02685+K02999+K01081+K02324+K00254+K16330+K13421+K19970+K00876+K03027+K12304+K01519+K02321+K02320+…
Hepatitis B	ko05161	1	0.000268962	BTA015420.1.gene	K04375
Protein export	ko03060	26	0.00699301	BTA003678.2.gene;BTA005365.1.gene;BTA005911.1.gene;BTA006903.1.gene;BTA007025.1.gene;BTA008418.1.gene;BTA008826.1.gene;BTA009104.1.gene;BTA009563.1.gene;BTA011397.1.gene;BTA011802.1.gene;BTA015926.1.gene;BTA016224.1.gene;BTA016249.1.gene;BTA016300.1.gene;BTA017370.1.gene;BTA018206.1.gene;BTA018920.1.gene;BTA020548.2.gene;BTA025236.3.gene;BTA026136.1.gene;Bemisia_tabaci_newGene_13626;Bemisia_tabac…	K03107+K03109+K07342+K09481+K09481+K03106+K10956+K03217+K13431+K09648+K09540+K07342+K09647+K09647+K12947+K12272+K13280+K12272+K12947+K12275+K03108+K12948+K12948+K09490+K09647+K09490
Alzheimer's disease	ko05010	3	0.000806885	BTA003800.1.gene;BTA009487.1.gene;BTA015764.1.gene	K03934+K00420+K02270
NOD-like receptor signaling pathway	ko04621	3	0.000806885	BTA007208.1.gene;BTA023507.1.gene;BTA024076.1.gene	K12795+K16060+K12795
Ras signaling pathway	ko04014	3	0.000806885	BTA012133.1.gene;BTA015420.1.gene;BTA021973.1.gene	K04392+K04375+K04392
Thiamine metabolism	ko00730	3	0.000806885	BTA001500.1.gene;BTA023978.1.gene;BTA024490.1.gene	K04487+K00949+K04487
Non-homologous end-joining	ko03450	9	0.00242066	BTA000767.2.gene;BTA005585.1.gene;BTA005586.1.gene;BTA007644.1.gene;BTA010448.1.gene;BTA023707.1.gene;BTA027239.1.gene;BTA027712.2.gene;BTA029796.1.gene	K06642+K10777+K10777+K06642+K10866+K10865+K04799+K10884+K10885
Glycosphingolipid biosynthesis - ganglio series	ko00604	21	0.0056482	BTA003862.1.gene;BTA004861.1.gene;BTA004879.1.gene;BTA007593.1.gene;BTA011491.1.gene;BTA015508.1.gene;BTA015509.1.gene;BTA016539.1.gene;BTA017262.1.gene;BTA021587.1.gene;BTA023115.1.gene;BTA023542.1.gene;BTA023649.1.gene;BTA026432.1.gene;BTA027818.1.gene;BTA027852.1.gene;BTA028277.1.gene;BTA028700.1.gene;BTA028949.1.gene;BTA029807.2.gene;Bemisia_tabaci_newGene_22443	K12373+K12373+K12373+K12309+K12373+K12309+K12309+K12373+K12373+K12373+K12309+K12373+K03372+K12309+K12373+K12373+K12373+K12373+K12309+K12373+K12373
Retrograde endocannabinoid signaling	ko04723	2	0.000537924	BTA018307.1.gene;BTA027662.3.gene	K13985+K12302
Herpes simplex infection	ko05168	5	0.00134481	BTA001301.1.gene;BTA008476.1.gene;BTA014901.1.gene;BTA015346.2.gene;BTA027637.3.gene	K06269+K02087+K12893+K14966+K02206
Longevity regulating pathway - multiple species	ko04213	65	0.0174825	BTA000766.1.gene;BTA001825.1.gene;BTA002499.1.gene;BTA002767.1.gene;BTA003044.1.gene;BTA003307.1.gene;BTA003799.1.gene;BTA003886.2.gene;BTA004203.1.gene;BTA005970.1.gene;BTA006077.1.gene;BTA007134.1.gene;BTA007313.1.gene;BTA007645.1.gene;BTA009548.1.gene;BTA009872.1.gene;BTA010358.3.gene;BTA010377.1.gene;BTA011400.1.gene;BTA011604.1.gene;BTA011844.1.gene;BTA012001.1.gene;BTA012025.1.gene;BTA01219…	K07203+K02649+K08042+K07827+K04345+K11411+K09542+K03283+K16172+K09542+K04527+K03283+K03283+K07203+K07204+K04565+K03283+K03283+K03283+K03283+K09542+K11411+K08049+K04527+K07827+K04565+K08035+K04565+K07199+K09408+K06067+K03781+K06067+K06067+K08045+K00922+K00922+K03283+K04527+K03283+K07200+K07200+K08049+K04688+K04345+K08043+K04456+K03695+K09408+K04527+K08043+K08048+K07200+K03283+K04564+K09542+K03781+…
Insect hormone biosynthesis	ko00981	32	0.00860678	BTA000181.1.gene;BTA001176.1.gene;BTA001386.1.gene;BTA003672.1.gene;BTA004070.1.gene;BTA005966.1.gene;BTA006368.1.gene;BTA006369.2.gene;BTA006753.1.gene;BTA006939.2.gene;BTA006966.1.gene;BTA007559.1.gene;BTA008838.1.gene;BTA009438.1.gene;BTA010271.1.gene;BTA014266.2.gene;BTA015592.1.gene;BTA015595.1.gene;BTA016009.1.gene;BTA017213.1.gene;BTA017489.1.gene;BTA018575.1.gene;BTA020298.1.gene;BTA02029…	K14938+K14938+K10719+K10721+K10718+K14937+K10718+K10718+K14938+K10722+K01063+K14939+K10718+K14939+K10723+K14938+K10719+K10719+K14939+K10719+K14939+K14939+K14985+K14985+K14985+K14938+K10718+K10719+K10718+K10718+K10718+K14938
Insulin signaling pathway	ko04910	3	0.000806885	BTA001301.1.gene;BTA015420.1.gene;BTA016308.1.gene	K06269+K04375+K00665
ErbB signaling pathway	ko04012	2	0.000537924	BTA010821.1.gene;BTA015420.1.gene	K01116+K04375
Vascular smooth muscle contraction	ko04270	2	0.000537924	BTA001301.1.gene;Bemisia_tabaci_newGene_17998	K06269+K12319
B cell receptor signaling pathway	ko04662	2	0.000537924	BTA012133.1.gene;BTA021973.1.gene	K04392+K04392
MAPK signaling pathway	ko04010	3	0.000806885	BTA012133.1.gene;BTA015420.1.gene;BTA021973.1.gene	K04392+K04375+K04392
Lysine degradation	ko00310	60	0.0161377	BTA000642.1.gene;BTA000810.1.gene;BTA000999.1.gene;BTA001006.1.gene;BTA001112.1.gene;BTA001496.1.gene;BTA001862.1.gene;BTA001989.1.gene;BTA002103.1.gene;BTA002490.1.gene;BTA003574.1.gene;BTA004582.1.gene;BTA006519.1.gene;BTA006645.1.gene;BTA008357.1.gene;BTA008385.1.gene;BTA010283.1.gene;BTA010367.1.gene;BTA010480.1.gene;BTA010481.1.gene;BTA011161.1.gene;BTA012257.4.gene;BTA012428.1.gene;BTA01250…	K00626+K11703+K11419+K11703+K00128+K07511+K00626+K09188+K09186+K11429+K00128+K00626+K11433+K11423+K00252+K18826+K09189+K00626+K00471+K00471+K11428+K00022+K11419+K11422+K13647+K14157+K18826+K11423+K07515+K07515+K00128+K11424+K00128+K14085+K00128+K11427+K09187+K11424+K09187+K00022+K00164+K06101+K06101+K06101+K11420+K00164+K00825+K11421+K00252+K00252+K11424+K00128+K00474+K00471+K11433+K11433+K11433+…
Apoptosis - fly	ko04214	50	0.0134481	BTA000069.1.gene;BTA000392.1.gene;BTA000970.1.gene;BTA001240.1.gene;BTA001350.1.gene;BTA002033.1.gene;BTA002225.4.gene;BTA002767.1.gene;BTA004562.1.gene;BTA004899.1.gene;BTA004979.1.gene;BTA005185.1.gene;BTA005187.1.gene;BTA005732.1.gene;BTA005916.1.gene;BTA005941.1.gene;BTA006289.1.gene;BTA007332.1.gene;BTA007440.1.gene;BTA008320.1.gene;BTA008413.1.gene;BTA008634.1.gene;BTA009205.1.gene;BTA00947…	K09428+K06030+K01527+K16678+K04412+K01527+K04427+K07827+K04426+K04404+K14034+K20216+K20216+K04728+K10149+K04725+K04448+K01527+K14030+K10586+K10586+K04361+K20009+K10586+K16686+K10798+K10798+K08860+K02174+K07827+K04397+K20015+K04365+K07611+K06640+K03386+K06640+K03175+K08860+K09031+K04371+K08860+K04440+K04431+K09848+K07870+K10149+K03262+K08738+K04397
Neuroactive ligand-receptor interaction	ko04080	62	0.0166756	BTA000924.1.gene;BTA000925.1.gene;BTA001948.1.gene;BTA001949.1.gene;BTA001951.1.gene;BTA002153.1.gene;BTA002161.1.gene;BTA002218.1.gene;BTA002220.1.gene;BTA002850.1.gene;BTA003003.1.gene;BTA003219.1.gene;BTA003269.4.gene;BTA004014.1.gene;BTA004324.1.gene;BTA005030.1.gene;BTA006254.2.gene;BTA009047.1.gene;BTA009048.1.gene;BTA009049.1.gene;BTA009069.1.gene;BTA009171.1.gene;BTA009199.2.gene;BTA00920…	K05213+K05213+K04615+K04615+K04615+K05313+K05313+K04163+K04163+K04578+K04585+K04577+K04615+K04160+K14049+K05313+K04237+K04209+K04209+K04209+K05175+K04153+K05208+K04578+K05313+K04280+K04148+K05770+K04153+K04160+K05313+K05313+K05397+K05210+K04615+K04615+K05313+K05210+K05313+K04134+K04225+K05313+K05313+K05313+K05175+K05181+K04157+K05273+K04136+K04131+K05175+K04239+K04238+K04578+K05213+K04233+K04280+…
Phagosome	ko04145	92	0.0247445	BTA000474.1.gene;BTA001148.1.gene;BTA001253.1.gene;BTA003682.5.gene;BTA004309.1.gene;BTA004966.1.gene;BTA005027.1.gene;BTA005184.1.gene;BTA005343.1.gene;BTA005593.1.gene;BTA005660.2.gene;BTA005825.1.gene;BTA005911.1.gene;BTA006365.1.gene;BTA006777.1.gene;BTA006903.1.gene;BTA007025.1.gene;BTA007579.1.gene;BTA007603.1.gene;BTA007886.3.gene;BTA008317.1.gene;BTA008481.1.gene;BTA008826.1.gene;BTA00931…	K03661+K04659+K01365+K07375+K12182+K07374+K07374+K02150+K00921+K01365+K02154+K07374+K07342+K10413+K02144+K09481+K09481+K02148+K01365+K05719+K02144+K07889+K10956+K13240+K13240+K13240+K02145+K02144+K07375+K04392+K02150+K07374+K08488+K02144+K08057+K02147+K08492+K10413+K02144+K10416+K07889+K07342+K07375+K07374+K07374+K05692+K01365+K00914+K02144+K02144+K01365+K02154+K05692+K05692+K02150+K02148+K10414+…
SNARE interactions in vesicular transport	ko04130	15	0.00403443	BTA001157.1.gene;BTA004729.1.gene;BTA008316.1.gene;BTA008850.1.gene;BTA009794.1.gene;BTA010281.1.gene;BTA013211.3.gene;BTA014561.1.gene;BTA020939.1.gene;BTA024061.1.gene;BTA025770.1.gene;BTA028775.1.gene;Bemisia_tabaci_newGene_18627;Bemisia_tabaci_newGene_2185;Bemisia_tabaci_newGene_33558	K04560+K08516+K08495+K08497+K08507+K08489+K08488+K08492+K08507+K08504+K08516+K08501+K08493+K08493+K04560
PPAR signaling pathway	ko03320	2	0.000537924	BTA017034.1.gene;BTA022247.1.gene	K00249+K07513
Oocyte meiosis	ko04114	5	0.00134481	BTA001301.1.gene;BTA008476.1.gene;BTA012992.1.gene;BTA013711.1.gene;BTA027637.3.gene	K06269+K02087+K05459+K05459+K02206
PI3K-Akt signaling pathway	ko04151	2	0.000537924	BTA012133.1.gene;BTA021973.1.gene	K04392+K04392
mRNA surveillance pathway	ko03015	83	0.0223238	BTA000340.1.gene;BTA000342.1.gene;BTA000761.1.gene;BTA001010.1.gene;BTA001301.1.gene;BTA002047.1.gene;BTA002255.2.gene;BTA003134.5.gene;BTA003868.1.gene;BTA004074.1.gene;BTA004496.1.gene;BTA004573.1.gene;BTA004575.1.gene;BTA004619.1.gene;BTA004650.1.gene;BTA006256.1.gene;BTA006565.1.gene;BTA007597.1.gene;BTA007598.1.gene;BTA008059.1.gene;BTA008158.1.gene;BTA008574.1.gene;BTA008976.1.gene;BTA00931…	K12882+K12882+K14411+K12812+K06269+K14408+K14398+K14284+K11125+K12882+K03456+K03265+K13114+K12877+K06965+K14402+K14402+K11124+K11124+K14401+K14396+K14408+K06100+K14399+K11583+K14324+K14324+K14405+K13126+K04354+K14376+K11583+K13126+K14411+K00565+K11584+K11584+K14411+K15542+K14411+K14403+K14328+K12881+K12881+K03265+K14284+K12876+K14327+K13025+K11584+K14326+K03265+K14409+K03267+K03267+K13114+K03265+…
Mismatch repair	ko03430	35	0.00941366	BTA000134.2.gene;BTA000754.1.gene;BTA001272.1.gene;BTA002104.2.gene;BTA002559.1.gene;BTA003343.1.gene;BTA003884.1.gene;BTA006516.1.gene;BTA008363.1.gene;BTA008451.1.gene;BTA008454.1.gene;BTA008974.1.gene;BTA010411.1.gene;BTA011323.1.gene;BTA013160.1.gene;BTA014697.1.gene;BTA016178.1.gene;BTA016968.1.gene;BTA017772.1.gene;BTA018447.1.gene;BTA020532.1.gene;BTA020703.1.gene;BTA022261.1.gene;BTA02236…	K10756+K07466+K08734+K08735+K04802+K03111+K10858+K07466+K07466+K03504+K02327+K10739+K10739+K07466+K10755+K07466+K10756+K07466+K10747+K10747+K08737+K10754+K08734+K08734+K08739+K07466+K02328+K07466+K08734+K07466+K07466+K10746+K10755+K10755+K08739
D-Glutamine and D-glutamate metabolism	ko00471	4	0.00107585	BTA011748.1.gene;BTA020275.1.gene;BTA026804.1.gene;Bemisia_tabaci_newGene_17907	K01425+K01425+K00261+K00261
Toll-like receptor signaling pathway	ko04620	5	0.00134481	BTA006788.1.gene;BTA006789.1.gene;BTA012133.1.gene;BTA021973.1.gene;BTA022368.1.gene	K01371+K01371+K04392+K04392+K01371
Adherens junction	ko04520	3	0.000806885	BTA012133.1.gene;BTA021973.1.gene;BTA025665.1.gene	K04392+K04392+K04501
Chemokine signaling pathway	ko04062	2	0.000537924	BTA012133.1.gene;BTA021973.1.gene	K04392+K04392
Renin-angiotensin system	ko04614	1	0.000268962	BTA026716.2.gene	K01283
Amyotrophic lateral sclerosis (ALS)	ko05014	3	0.000806885	BTA012133.1.gene;BTA012736.1.gene;BTA021973.1.gene	K04392+K04565+K04392
Tight junction	ko04530	1	0.000268962	BTA002554.1.gene	K06087
Monobactam biosynthesis	ko00261	1	0.000268962	BTA000531.1.gene	K00133
Porphyrin and chlorophyll metabolism	ko00860	84	0.0225928	BTA000013.1.gene;BTA000019.1.gene;BTA000296.1.gene;BTA001396.1.gene;BTA001635.1.gene;BTA001895.1.gene;BTA002736.1.gene;BTA003512.1.gene;BTA003547.1.gene;BTA003548.1.gene;BTA003549.1.gene;BTA004020.1.gene;BTA004411.1.gene;BTA004894.1.gene;BTA005230.1.gene;BTA006330.1.gene;BTA006331.1.gene;BTA006964.1.gene;BTA007218.1.gene;BTA007910.1.gene;BTA008358.1.gene;BTA009177.1.gene;BTA009318.1.gene;BTA00952…	K01764+K01764+K01749+K01764+K00699+K00699+K02257+K00699+K00699+K00699+K00699+K00699+K00699+K01698+K00699+K01885+K02257+K00699+K01719+K19054+K00798+K01772+K00699+K00699+K00699+K00699+K00699+K00510+K01195+K00699+K00699+K00699+K00699+K00699+K00699+K00699+K00699+K00699+K00699+K00699+K00699+K00699+K01599+K00699+K09490+K00699+K00699+K00699+K00699+K00699+K01719+K00699+K00699+K01195+K00699+K01885+K00699+…
Cardiac muscle contraction	ko04260	2	0.000537924	BTA009487.1.gene;BTA015764.1.gene	K00420+K02270
Platinum drug resistance	ko01524	2	0.000537924	BTA022261.1.gene;BTA023507.1.gene	K08734+K16060
Proteoglycans in cancer	ko05205	7	0.00188273	BTA003004.1.gene;BTA004641.1.gene;BTA012133.1.gene;BTA015420.1.gene;BTA021973.1.gene;BTA025530.1.gene;BTA030033.1.gene	K09069+K09069+K04392+K04375+K04392+K01365+K01365
RNA degradation	ko03018	86	0.0231307	BTA000308.1.gene;BTA000519.1.gene;BTA000747.1.gene;BTA001074.1.gene;BTA001300.1.gene;BTA001451.1.gene;BTA001456.1.gene;BTA001764.1.gene;BTA001845.1.gene;BTA001946.5.gene;BTA002071.1.gene;BTA002494.1.gene;BTA002685.1.gene;BTA003115.1.gene;BTA003242.1.gene;BTA003435.1.gene;BTA003808.1.gene;BTA005947.1.gene;BTA006064.1.gene;BTA006945.1.gene;BTA007021.1.gene;BTA007667.1.gene;BTA008035.1.gene;BTA00836…	K12599+K00850+K04077+K12625+K12620+K12606+K12606+K12615+K01148+K00850+K12626+K00962+K12622+K12607+K12615+K12619+K12572+K04043+K14443+K12589+K16855+K12618+K12607+K12611+K12607+K12615+K12581+K14443+K12624+K12604+K12604+K18682+K12615+K12600+K14443+K13126+K00850+K12571+K13126+K14442+K07573+K14443+K12604+K12592+K12627+K12580+K12580+K12598+K12593+K12615+K12584+K12603+K12603+K12605+K12605+K01689+K12591+…
Endometrial cancer	ko05213	2	0.000537924	BTA015420.1.gene;BTA022261.1.gene	K04375+K08734
Leishmaniasis	ko05140	1	0.000268962	BTA015420.1.gene	K04375
Hypertrophic cardiomyopathy (HCM)	ko05410	1	0.000268962	BTA026716.2.gene	K01283
Sulfur metabolism	ko00920	9	0.00242066	BTA000743.1.gene;BTA001980.1.gene;BTA006899.1.gene;BTA010984.1.gene;BTA022667.1.gene;BTA027667.1.gene;BTA029813.1.gene;BTA029816.1.gene;BTA030086.1.gene	K00387+K17218+K17725+K15759+K01082+K13811+K17725+K17725+K08738
TGF-beta signaling pathway	ko04350	45	0.0121033	BTA000421.1.gene;BTA000773.1.gene;BTA001082.1.gene;BTA001320.1.gene;BTA001341.1.gene;BTA001342.1.gene;BTA001439.1.gene;BTA001440.1.gene;BTA002421.1.gene;BTA003845.1.gene;BTA004134.1.gene;BTA004496.1.gene;BTA007223.1.gene;BTA007336.2.gene;BTA007758.1.gene;BTA008319.1.gene;BTA008373.1.gene;BTA010195.2.gene;BTA011438.1.gene;BTA011529.1.gene;BTA012027.1.gene;BTA013529.1.gene;BTA013532.1.gene;BTA01521…	K04675+K04657+K19383+K04676+K04662+K04662+K04677+K19631+K04671+K04658+K04498+K03456+K04678+K03868+K04661+K03347+K04682+K04676+K04675+K04677+K04513+K04500+K03094+K04501+K04658+K04674+K16621+K04371+K04501+K04681+K04676+K04688+K03094+K04679+K04501+K17696+K04513+K04667+K04667+K04377+K04676+K04662+K04678+K13578+K10162
Taurine and hypotaurine metabolism	ko00430	13	0.0034965	BTA001108.1.gene;BTA001606.1.gene;BTA003768.1.gene;BTA003769.1.gene;BTA005095.1.gene;BTA013353.2.gene;BTA015725.1.gene;BTA020006.1.gene;BTA021550.1.gene;BTA022973.1.gene;BTA024495.1.gene;BTA025701.1.gene;BTA027649.1.gene	K00681+K01580+K18592+K18592+K10712+K18592+K01580+K01580+K00681+K00681+K00456+K00681+K00681
Viral carcinogenesis	ko05203	5	0.00134481	BTA003456.1.gene;BTA008476.1.gene;BTA012074.1.gene;BTA012133.1.gene;BTA021973.1.gene	K11252+K02087+K11252+K04392+K04392
Choline metabolism in cancer	ko05231	2	0.000537924	BTA012133.1.gene;BTA021973.1.gene	K04392+K04392
Salmonella infection	ko05132	2	0.000537924	BTA012133.1.gene;BTA021973.1.gene	K04392+K04392
Drug metabolism - other enzymes	ko00983	79	0.021248	BTA001436.1.gene;BTA001635.1.gene;BTA001710.1.gene;BTA001895.1.gene;BTA002491.1.gene;BTA003512.1.gene;BTA003547.1.gene;BTA003548.1.gene;BTA003549.1.gene;BTA004020.1.gene;BTA004411.1.gene;BTA005130.1.gene;BTA005230.1.gene;BTA006472.1.gene;BTA006964.1.gene;BTA007456.1.gene;BTA009163.1.gene;BTA009318.1.gene;BTA009524.1.gene;BTA010012.1.gene;BTA010230.1.gene;BTA010342.1.gene;BTA011175.1.gene;BTA01148…	K01951+K00699+K01431+K00699+K00207+K00699+K00699+K00699+K00699+K00699+K00699+K00857+K00699+K00106+K00699+K01431+K00876+K00699+K00699+K00106+K00699+K00699+K00699+K01195+K00699+K00699+K00106+K00088+K00088+K00699+K00699+K00699+K00699+K00699+K00106+K00699+K13421+K00699+K00699+K00876+K00699+K00699+K00699+K01519+K00699+K00106+K00857+K00699+K00757+K00699+K00699+K00699+K00699+K00699+K00699+K01195+K00699+…
Viral myocarditis	ko05416	2	0.000537924	BTA012133.1.gene;BTA021973.1.gene	K04392+K04392
Sulfur relay system	ko04122	16	0.00430339	BTA000656.1.gene;BTA001500.1.gene;BTA004983.1.gene;BTA004988.1.gene;BTA007429.1.gene;BTA007433.1.gene;BTA011512.1.gene;BTA016899.1.gene;BTA016901.1.gene;BTA018437.1.gene;BTA019417.1.gene;BTA019715.1.gene;BTA024490.1.gene;BTA024695.1.gene;Bemisia_tabaci_newGene_24302;Bemisia_tabaci_newGene_93	K11996+K04487+K14168+K14168+K03635+K11996+K11996+K03635+K03635+K20967+K20967+K20967+K04487+K11996+K21027+K14169
ABC transporters	ko02010	26	0.00699301	BTA000311.1.gene;BTA000543.1.gene;BTA001304.1.gene;BTA003223.3.gene;BTA003232.1.gene;BTA004618.1.gene;BTA008004.1.gene;BTA008196.1.gene;BTA008198.1.gene;BTA009375.1.gene;BTA013065.1.gene;BTA015065.1.gene;BTA016360.1.gene;BTA017043.1.gene;BTA017051.1.gene;BTA019529.2.gene;BTA020211.1.gene;BTA022409.1.gene;BTA023529.1.gene;BTA026746.1.gene;BTA026748.1.gene;BTA027605.1.gene;BTA027606.1.gene;BTA02798…	K05665+K05658+K05661+K05643+K05643+K05674+K05673+K05648+K05648+K05643+K05655+K05657+K05673+K05643+K05677+K05665+K05657+K05643+K05656+K05676+K05676+K05676+K05676+K05643+K05662+K05657
Alanine, aspartate and glutamate metabolism	ko00250	53	0.014255	BTA001543.1.gene;BTA001606.1.gene;BTA002356.3.gene;BTA003573.1.gene;BTA004218.1.gene;BTA004995.1.gene;BTA005605.1.gene;BTA005607.1.gene;BTA006829.2.gene;BTA006928.1.gene;BTA007140.1.gene;BTA007374.1.gene;BTA007376.1.gene;BTA008028.1.gene;BTA008478.1.gene;BTA008479.1.gene;BTA008480.1.gene;BTA010489.1.gene;BTA011698.1.gene;BTA011748.1.gene;BTA012510.1.gene;BTA012512.1.gene;BTA013607.1.gene;BTA01480…	K01939+K01580+K01915+K14454+K00764+K00827+K01756+K01756+K01939+K00264+K00820+K14455+K14455+K11540+K00264+K00264+K00264+K01939+K01939+K01425+K14454+K14454+K00139+K14454+K01580+K00272+K00272+K01424+K13566+K00261+K00814+K01580+K01425+K01953+K13566+K18310+K01915+K00139+K00139+K00139+K00139+K01953+K00261+K00261+K00814+K13524+K00264+K13524+K00764+K13524+K00294+K14454+K00261
Fatty acid elongation	ko00062	24	0.00645508	BTA000385.1.gene;BTA000386.1.gene;BTA001424.1.gene;BTA001496.1.gene;BTA002217.1.gene;BTA003793.1.gene;BTA004693.2.gene;BTA004994.1.gene;BTA005226.1.gene;BTA006589.1.gene;BTA007199.1.gene;BTA007425.1.gene;BTA009431.1.gene;BTA012257.4.gene;BTA012509.1.gene;BTA013281.1.gene;BTA013282.1.gene;BTA013859.1.gene;BTA015594.1.gene;BTA020294.1.gene;BTA021906.3.gene;BTA022539.1.gene;BTA022812.2.gene;Bemisia_…	K01074+K01074+K10249+K07511+K01074+K10258+K10251+K01074+K01074+K10249+K10249+K07508+K01074+K00022+K10258+K07515+K07515+K07512+K10249+K07512+K00022+K07509+K10249+K01074
MicroRNAs in cancer	ko05206	1	0.000268962	BTA001276.1.gene	K11459
Pyruvate metabolism	ko00620	49	0.0131791	BTA000264.1.gene;BTA000642.1.gene;BTA000828.1.gene;BTA001112.1.gene;BTA001502.1.gene;BTA001862.1.gene;BTA002126.1.gene;BTA002986.1.gene;BTA003574.1.gene;BTA003667.1.gene;BTA004582.1.gene;BTA006073.1.gene;BTA006414.1.gene;BTA006415.1.gene;BTA006898.1.gene;BTA007766.1.gene;BTA008924.1.gene;BTA009862.1.gene;BTA010367.1.gene;BTA010983.1.gene;BTA013419.1.gene;BTA014711.1.gene;BTA014801.1.gene;BTA01709…	K01895+K00626+K00029+K00128+K00049+K00626+K00029+K00025+K00128+K01596+K00626+K00161+K11262+K11262+K01958+K00873+K11262+K00161+K00626+K00026+K00128+K01679+K00128+K00627+K11262+K14085+K00128+K00016+K01759+K01895+K01895+K00025+K00161+K00049+K00049+K00627+K00102+K01679+K00161+K00382+K01069+K01069+K00627+K00873+K01596+K00162+K00128+K01512+K01596
Hedgehog signaling pathway	ko04340	2	0.000537924	BTA013644.1.gene;BTA028861.2.gene	K08957+K08958
Terpenoid backbone biosynthesis	ko00900	28	0.00753093	BTA000358.1.gene;BTA000478.1.gene;BTA000642.1.gene;BTA001313.1.gene;BTA001337.1.gene;BTA001862.1.gene;BTA002982.1.gene;BTA003154.1.gene;BTA004173.1.gene;BTA004489.1.gene;BTA004582.1.gene;BTA007906.1.gene;BTA007907.1.gene;BTA008546.1.gene;BTA010367.1.gene;BTA012191.1.gene;BTA012314.1.gene;BTA013411.1.gene;BTA013663.1.gene;BTA015613.1.gene;BTA019587.1.gene;BTA020627.1.gene;BTA026061.1.gene;BTA02693…	K00804+K01641+K00626+K05954+K05906+K00626+K01597+K12504+K00587+K12505+K00626+K12504+K12504+K06013+K00626+K05955+K00021+K00787+K06013+K00787+K01823+K00021+K06013+K05955+K08658+K00787+K19177+K05906
Riboflavin metabolism	ko00740	3	0.000806885	BTA021950.1.gene;BTA027695.1.gene;BTA029607.1.gene	K00953+K00861+K00861
Hippo signaling pathway - fly	ko04391	92	0.0247445	BTA001240.1.gene;BTA001320.1.gene;BTA001350.1.gene;BTA002196.1.gene;BTA002197.1.gene;BTA002538.1.gene;BTA002544.1.gene;BTA002679.1.gene;BTA003155.1.gene;BTA003156.1.gene;BTA004496.1.gene;BTA004694.1.gene;BTA005916.1.gene;BTA006044.2.gene;BTA006046.1.gene;BTA006254.2.gene;BTA006432.1.gene;BTA006833.1.gene;BTA007854.1.gene;BTA007951.1.gene;BTA009561.1.gene;BTA010195.2.gene;BTA010447.2.gene;BTA01053…	K16678+K04676+K04412+K09448+K09448+K08960+K09448+K06685+K03209+K03209+K03456+K16680+K10149+K16690+K16690+K04237+K16175+K09448+K09448+K16691+K16686+K04676+K16175+K12076+K12076+K04354+K16669+K16507+K16507+K06095+K06091+K12076+K09851+K16681+K16687+K16687+K16669+K06630+K06069+K06091+K09851+K09851+K05692+K06094+K06094+K16507+K05692+K05692+K16673+K16673+K16684+K16677+K16175+K06093+K06630+K16677+K16682+…
Glycolysis / Gluconeogenesis	ko00010	61	0.0164067	BTA000264.1.gene;BTA000343.1.gene;BTA000518.1.gene;BTA000519.1.gene;BTA001112.1.gene;BTA001422.1.gene;BTA001553.1.gene;BTA001946.5.gene;BTA002216.1.gene;BTA002410.2.gene;BTA003574.1.gene;BTA003667.1.gene;BTA004314.2.gene;BTA006073.1.gene;BTA007766.1.gene;BTA009430.1.gene;BTA009731.1.gene;BTA009848.1.gene;BTA009862.1.gene;BTA010830.1.gene;BTA010937.1.gene;BTA010938.1.gene;BTA011219.1.gene;BTA01135…	K01895+K03841+K01810+K00850+K00128+K01792+K01785+K00850+K15779+K00134+K00128+K01596+K08074+K00161+K00873+K15779+K03103+K01785+K00161+K00844+K00134+K00850+K01810+K00844+K00121+K01810+K01810+K00128+K03103+K03103+K00128+K00627+K01803+K14085+K00927+K01785+K01689+K00128+K00016+K01834+K01895+K01895+K00161+K00627+K00927+K00161+K01623+K01810+K01803+K00382+K01835+K01785+K01792+K01785+K00627+K00873+K01596+…
MAPK signaling pathway - fly	ko04013	88	0.0236686	BTA000439.1.gene;BTA001203.1.gene;BTA001240.1.gene;BTA001341.1.gene;BTA001342.1.gene;BTA002225.4.gene;BTA002431.1.gene;BTA002764.1.gene;BTA002767.1.gene;BTA002869.1.gene;BTA002888.1.gene;BTA003171.1.gene;BTA003172.1.gene;BTA004562.1.gene;BTA004899.1.gene;BTA005185.1.gene;BTA005187.1.gene;BTA005619.1.gene;BTA006044.2.gene;BTA006046.1.gene;BTA006289.1.gene;BTA007372.1.gene;BTA007431.1.gene;BTA00743…	K09260+K12379+K16678+K04662+K04662+K04427+K04441+K05704+K07827+K17512+K06279+K04417+K04417+K04426+K04404+K20216+K20216+K04364+K16690+K16690+K04448+K08840+K08892+K08892+K16691+K04361+K02678+K17536+K20225+K14290+K14290+K14290+K03211+K10176+K08892+K04623+K20230+K04428+K07827+K03099+K08545+K04352+K20214+K09260+K05088+K08545+K04365+K17608+K04623+K03175+K20210+K09031+K04371+K08601+K20231+K05088+K12380+…
Calcium signaling pathway	ko04020	1	0.000268962	BTA010821.1.gene	K01116
Homologous recombination	ko03440	44	0.0118343	BTA000754.1.gene;BTA001698.1.gene;BTA001704.1.gene;BTA002901.1.gene;BTA002910.1.gene;BTA002917.1.gene;BTA002995.1.gene;BTA003343.1.gene;BTA003827.1.gene;BTA004965.1.gene;BTA005824.1.gene;BTA006372.1.gene;BTA006516.1.gene;BTA006620.1.gene;BTA008363.1.gene;BTA008451.1.gene;BTA008454.1.gene;BTA008974.1.gene;BTA010411.1.gene;BTA010448.1.gene;BTA011323.1.gene;BTA012006.1.gene;BTA012758.1.gene;BTA01320…	K07466+K03165+K03165+K10880+K10880+K10880+K10880+K03111+K10901+K10901+K10901+K10867+K07466+K10901+K07466+K03504+K02327+K10739+K10739+K10866+K07466+K10877+K10901+K08775+K04482+K07466+K10901+K10882+K10901+K07466+K10870+K10901+K10901+K10865+K07466+K02328+K07466+K10901+K07466+K10875+K03165+K07466+K01159+K10867
Glycerophospholipid metabolism	ko00564	82	0.0220549	BTA000086.1.gene;BTA000090.1.gene;BTA000107.1.gene;BTA000367.1.gene;BTA000545.1.gene;BTA000546.1.gene;BTA000598.2.gene;BTA000633.1.gene;BTA001291.1.gene;BTA001465.1.gene;BTA002060.1.gene;BTA002468.1.gene;BTA002496.1.gene;BTA002665.1.gene;BTA003647.1.gene;BTA005577.1.gene;BTA006447.2.gene;BTA007226.1.gene;BTA007735.1.gene;BTA008470.1.gene;BTA009060.1.gene;BTA009224.1.gene;BTA009225.1.gene;BTA00937…	K13516+K08729+K13515+K14676+K00967+K00967+K01047+K14676+K15728+K00111+K13523+K00901+K00993+K14621+K00967+K00901+K06129+K13511+K06129+K13517+K06129+K00006+K00006+K06129+K13509+K01049+K16860+K00999+K14286+K14286+K01047+K01047+K13509+K01080+K01080+K06129+K08729+K14156+K00901+K00901+K13509+K00649+K13514+K00894+K00995+K01047+K01047+K13510+K00901+K00968+K16343+K13509+K13511+K01115+K00901+K06130+K00629+…
Protein processing in endoplasmic reticulum	ko04141	159	0.0427649	BTA000242.2.gene;BTA000265.1.gene;BTA000309.1.gene;BTA000607.1.gene;BTA001282.1.gene;BTA001333.1.gene;BTA001377.1.gene;BTA001594.1.gene;BTA002113.1.gene;BTA002154.1.gene;BTA002160.1.gene;BTA002408.1.gene;BTA002430.1.gene;BTA002670.1.gene;BTA002680.1.gene;BTA002739.1.gene;BTA002848.1.gene;BTA002975.1.gene;BTA003084.1.gene;BTA003794.1.gene;BTA003799.1.gene;BTA003886.2.gene;BTA004562.1.gene;BTA00459…	K13525+K10839+K14004+K05546+K11863+K04555+K09521+K14006+K13250+K14011+K14011+K09584+K01456+K16196+K10661+K09518+K09525+K04079+K01228+K09507+K09542+K03283+K04426+K03237+K03237+K12666+K07342+K09542+K14016+K09481+K09481+K03283+K14005+K03283+K03868+K04571+K03347+K13525+K10956+K14000+K03283+K04079+K03283+K13525+K11519+K08860+K14006+K07151+K07151+K03283+K03283+K09586+K09540+K09542+K10578+K14016+K13525+…
Axon guidance	ko04360	2	0.000537924	BTA012133.1.gene;BTA021973.1.gene	K04392+K04392
Selenocompound metabolism	ko00450	21	0.0056482	BTA001324.1.gene;BTA003300.1.gene;BTA004877.1.gene;BTA005967.2.gene;BTA006520.1.gene;BTA008322.1.gene;BTA008415.1.gene;BTA010192.1.gene;BTA012453.1.gene;BTA014926.1.gene;BTA014928.1.gene;BTA014933.1.gene;BTA019004.1.gene;BTA019164.1.gene;BTA020042.1.gene;BTA023383.1.gene;BTA025329.1.gene;BTA027242.1.gene;BTA027667.1.gene;BTA028591.1.gene;BTA028628.1.gene	K01874+K00384+K01874+K00816+K01008+K01758+K01758+K01874+K00816+K01758+K01758+K01758+K00816+K03341+K00816+K01758+K01008+K01874+K13811+K01758+K00816
Huntington's disease	ko05016	6	0.00161377	BTA003800.1.gene;BTA009487.1.gene;BTA012736.1.gene;BTA014333.1.gene;BTA015764.1.gene;Bemisia_tabaci_newGene_27396	K03934+K00420+K04565+K10408+K02270+K10408
Other glycan degradation	ko00511	45	0.0121033	BTA000368.2.gene;BTA001507.1.gene;BTA002483.1.gene;BTA003034.1.gene;BTA003862.1.gene;BTA004860.1.gene;BTA004861.1.gene;BTA004879.1.gene;BTA007593.1.gene;BTA008252.1.gene;BTA009482.1.gene;BTA009555.1.gene;BTA011479.1.gene;BTA011491.1.gene;BTA011877.1.gene;BTA013163.1.gene;BTA015508.1.gene;BTA015509.1.gene;BTA016518.1.gene;BTA016539.1.gene;BTA017262.1.gene;BTA018510.1.gene;BTA018528.1.gene;BTA01884…	K01227+K01206+K14459+K12311+K12373+K12357+K12373+K12373+K12309+K14459+K01206+K12311+K01206+K12373+K14459+K17108+K12309+K12309+K01191+K12373+K12373+K01192+K01192+K01444+K01444+K12373+K12309+K01206+K12373+K12309+K14459+K01444+K01206+K01206+K12373+K12373+K01206+K12373+K01206+K12373+K12309+K01191+K12373+K01201+K12373
Carbon metabolism	ko01200	148	0.0398063	BTA000264.1.gene;BTA000343.1.gene;BTA000518.1.gene;BTA000519.1.gene;BTA000642.1.gene;BTA000828.1.gene;BTA001478.1.gene;BTA001494.1.gene;BTA001496.1.gene;BTA001758.2.gene;BTA001810.2.gene;BTA001855.1.gene;BTA001862.1.gene;BTA001934.1.gene;BTA001946.5.gene;BTA002126.1.gene;BTA002268.1.gene;BTA002410.2.gene;BTA002712.1.gene;BTA002986.1.gene;BTA003357.1.gene;BTA003573.1.gene;BTA004314.2.gene;BTA00458…	K01895+K03841+K01810+K00850+K00626+K00029+K01681+K00248+K07511+K11517+K01900+K00031+K00626+K01681+K00850+K00029+K01647+K00134+K00030+K00025+K00248+K14454+K08074+K00626+K00605+K00281+K03781+K00161+K00615+K00615+K01958+K00600+K01681+K14455+K14455+K00873+K01053+K01057+K00863+K00031+K11517+K00297+K00161+K01900+K11517+K00626+K01900+K00844+K00058+K00134+K00850+K00026+K01810+K00844+K00121+K00033+K14454+…
Morphine addiction	ko05032	2	0.000537924	BTA021189.1.gene;BTA026614.1.gene	K13293+K13293
Phenylalanine metabolism	ko00360	16	0.00430339	BTA003573.1.gene;BTA007217.1.gene;BTA007374.1.gene;BTA007376.1.gene;BTA012510.1.gene;BTA012512.1.gene;BTA012716.1.gene;BTA014802.1.gene;BTA018796.1.gene;BTA019832.1.gene;BTA020658.1.gene;BTA025300.1.gene;BTA025855.2.gene;BTA027824.1.gene;BTA028150.1.gene;Bemisia_tabaci_newGene_10534	K14454+K00457+K14455+K14455+K14454+K14454+K07253+K14454+K00500+K10775+K00457+K07253+K01593+K00817+K07253+K14454
Other types of O-glycan biosynthesis	ko00514	17	0.00457235	BTA000494.1.gene;BTA000779.1.gene;BTA000781.3.gene;BTA000810.1.gene;BTA000986.1.gene;BTA001006.1.gene;BTA006675.1.gene;BTA011631.2.gene;BTA011633.1.gene;BTA011916.2.gene;BTA012785.1.gene;BTA018088.1.gene;BTA020226.1.gene;BTA023775.1.gene;BTA029413.1.gene;BTA029630.1.gene;BTA030109.2.gene	K09667+K09667+K09667+K11703+K09666+K11703+K00728+K05948+K05948+K09666+K13676+K18134+K00728+K09667+K03691+K03691+K05948
Insulin resistance	ko04931	1	0.000268962	BTA004880.1.gene	K15719
Oxytocin signaling pathway	ko04921	1	0.000268962	BTA015420.1.gene	K04375
Fatty acid biosynthesis	ko00061	50	0.0134481	BTA000657.1.gene;BTA001617.1.gene;BTA003510.1.gene;BTA003511.1.gene;BTA005595.1.gene;BTA005596.1.gene;BTA006414.1.gene;BTA006415.1.gene;BTA006755.1.gene;BTA008924.1.gene;BTA010322.1.gene;BTA010854.1.gene;BTA010961.1.gene;BTA011001.1.gene;BTA011654.1.gene;BTA011948.1.gene;BTA011949.1.gene;BTA011950.1.gene;BTA011951.1.gene;BTA011952.1.gene;BTA011954.1.gene;BTA011955.1.gene;BTA013903.1.gene;BTA01630…	K09458+K00645+K00665+K00665+K01897+K01897+K11262+K11262+K00665+K11262+K00665+K00665+K09458+K00645+K00665+K00665+K00665+K00665+K00665+K00665+K00665+K00665+K01897+K00665+K00665+K00665+K00665+K00665+K00665+K00665+K00665+K00665+K00665+K11262+K01897+K00665+K00665+K00665+K00665+K00665+K00665+K00665+K00665+K00665+K00665+K00665+K09458+K00665+K00665+K00665
Ether lipid metabolism	ko00565	20	0.00537924	BTA000598.2.gene;BTA001319.1.gene;BTA002496.1.gene;BTA002665.1.gene;BTA010704.1.gene;BTA011249.1.gene;BTA011250.1.gene;BTA011509.1.gene;BTA011510.1.gene;BTA015432.1.gene;BTA016086.1.gene;BTA016192.1.gene;BTA016540.1.gene;BTA016958.3.gene;BTA019158.1.gene;BTA019991.1.gene;BTA021478.1.gene;BTA023156.2.gene;Bemisia_tabaci_newGene_5746;Bemisia_tabaci_newGene_8488	K01047+K01062+K00993+K14621+K16860+K01047+K01047+K01080+K01080+K16795+K01047+K00803+K01047+K13510+K16343+K01115+K01047+K13510+K01080+K00993
Hippo signaling pathway -multiple species	ko04392	31	0.00833782	BTA001350.1.gene;BTA002196.1.gene;BTA002197.1.gene;BTA002538.1.gene;BTA002544.1.gene;BTA002679.1.gene;BTA006833.1.gene;BTA007854.1.gene;BTA009051.2.gene;BTA009561.1.gene;BTA011854.1.gene;BTA011893.1.gene;BTA011894.1.gene;BTA014528.1.gene;BTA014814.1.gene;BTA014817.1.gene;BTA015386.1.gene;BTA016220.1.gene;BTA016252.1.gene;BTA017858.1.gene;BTA019443.1.gene;BTA021011.1.gene;BTA021029.1.gene;BTA02103…	K04412+K09448+K09448+K08960+K09448+K06685+K09448+K09448+K04409+K16686+K16669+K16507+K16507+K09851+K16687+K16687+K16669+K09851+K09851+K16507+K16684+K16682+K16685+K16685+K09448+K16669+K16683+K16682+K09448+K16685+K16685
Ascorbate and aldarate metabolism	ko00053	71	0.0190963	BTA000549.1.gene;BTA001112.1.gene;BTA001635.1.gene;BTA001895.1.gene;BTA003512.1.gene;BTA003547.1.gene;BTA003548.1.gene;BTA003549.1.gene;BTA003574.1.gene;BTA004020.1.gene;BTA004411.1.gene;BTA005230.1.gene;BTA006964.1.gene;BTA007772.1.gene;BTA009318.1.gene;BTA009524.1.gene;BTA010230.1.gene;BTA010342.1.gene;BTA011175.1.gene;BTA011956.1.gene;BTA012443.1.gene;BTA013275.1.gene;BTA013277.1.gene;BTA01341…	K00012+K00128+K00699+K00699+K00699+K00699+K00699+K00699+K00128+K00699+K00699+K00699+K00699+K01053+K00699+K00699+K00699+K00699+K00699+K00699+K00699+K00699+K00699+K00128+K00699+K00699+K00699+K00699+K01053+K00699+K00699+K00128+K00699+K00699+K00699+K00699+K14085+K00128+K00699+K00699+K00699+K00699+K00699+K00012+K00699+K00699+K00699+K00699+K00699+K00699+K00699+K01053+K00699+K00699+K00699+K00699+K00699+…
Glycosaminoglycan biosynthesis - keratan sulfate	ko00533	5	0.00134481	BTA015897.1.gene;BTA016847.1.gene;BTA018001.1.gene;BTA018002.1.gene;BTA028496.2.gene	K21032+K21032+K21032+K21032+K00717
Circadian rhythm - fly	ko04711	9	0.00242066	BTA002538.1.gene;BTA004488.1.gene;BTA006426.1.gene;BTA007726.1.gene;BTA010094.1.gene;BTA019903.5.gene;BTA019907.2.gene;BTA029554.1.gene;Bemisia_tabaci_newGene_24407	K08960+K03083+K12114+K12114+K02223+K02633+K02633+K02296+K09057
Lysosome	ko04142	244	0.0656267	BTA000030.1.gene;BTA000144.1.gene;BTA000385.1.gene;BTA000386.1.gene;BTA000474.1.gene;BTA000564.1.gene;BTA000706.1.gene;BTA000946.1.gene;BTA001253.1.gene;BTA001443.1.gene;BTA002217.1.gene;BTA002263.1.gene;BTA002264.1.gene;BTA002296.1.gene;BTA002299.1.gene;BTA002311.1.gene;BTA002401.1.gene;BTA002570.1.gene;BTA003034.1.gene;BTA003046.3.gene;BTA003080.1.gene;BTA003454.1.gene;BTA003821.1.gene;BTA00386…	K12350+K01363+K01074+K01074+K03661+K13444+K13444+K04646+K01365+K01373+K01074+K14410+K14410+K12397+K01373+K01363+K01366+K14410+K12311+K01379+K14410+K01137+K12391+K12373+K01363+K01363+K01363+K01363+K12383+K01373+K13444+K12373+K12373+K01373+K01074+K01074+K01365+K02154+K01366+K01366+K06129+K01052+K01363+K01363+K02144+K01371+K01371+K01363+K01363+K01158+K12392+K01189+K12309+K01365+K01363+K06129+K12316+…
FoxO signaling pathway	ko04068	76	0.0204411	BTA001462.1.gene;BTA001825.1.gene;BTA002313.1.gene;BTA002431.1.gene;BTA002538.1.gene;BTA002767.1.gene;BTA002927.2.gene;BTA003307.1.gene;BTA003667.1.gene;BTA004134.1.gene;BTA004203.1.gene;BTA005329.1.gene;BTA005619.1.gene;BTA005706.1.gene;BTA005707.1.gene;BTA005732.1.gene;BTA005957.1.gene;BTA006077.1.gene;BTA007155.1.gene;BTA007968.1.gene;BTA008634.1.gene;BTA008799.1.gene;BTA008801.1.gene;BTA00948…	K05868+K02649+K06276+K04441+K08960+K07827+K08341+K11411+K01596+K04498+K16172+K03781+K04364+K09385+K09385+K04728+K05868+K04527+K10151+K04468+K04361+K07298+K07298+K08336+K11838+K11411+K04527+K07827+K03099+K05459+K04500+K05459+K04365+K07199+K04501+K04674+K09408+K03781+K04371+K13304+K04501+K00922+K00922+K04527+K08863+K07200+K07200+K01110+K04440+K10146+K04468+K15464+K04501+K04456+K15010+K13304+K09408+…
Central carbon metabolism in cancer	ko05230	2	0.000537924	BTA000519.1.gene;BTA001946.5.gene	K00850+K00850
Nitrogen metabolism	ko00910	20	0.00537924	BTA002356.3.gene;BTA003847.2.gene;BTA003848.1.gene;BTA006639.1.gene;BTA006640.1.gene;BTA006928.1.gene;BTA008478.1.gene;BTA008479.1.gene;BTA008480.1.gene;BTA017833.1.gene;BTA018800.1.gene;BTA022405.1.gene;BTA024389.2.gene;BTA024930.1.gene;BTA026803.1.gene;BTA026804.1.gene;BTA027797.1.gene;Bemisia_tabaci_newGene_1392;Bemisia_tabaci_newGene_17907;Bemisia_tabaci_newGene_8751	K01915+K01672+K01672+K01672+K01672+K00264+K00264+K00264+K00264+K01672+K00261+K01672+K01915+K01673+K00261+K00261+K00264+K01672+K00261+K01672
N-Glycan biosynthesis	ko00510	47	0.0126412	BTA000349.1.gene;BTA000350.1.gene;BTA000607.1.gene;BTA001005.1.gene;BTA001380.2.gene;BTA001428.1.gene;BTA001757.1.gene;BTA002485.1.gene;BTA003084.1.gene;BTA003809.1.gene;BTA003813.1.gene;BTA003879.1.gene;BTA005138.1.gene;BTA008896.1.gene;BTA010257.2.gene;BTA011081.1.gene;BTA011083.1.gene;BTA012529.2.gene;BTA012659.1.gene;BTA013422.1.gene;BTA013833.1.gene;BTA014003.1.gene;BTA014004.2.gene;BTA01481…	K07432+K07432+K05546+K00738+K00721+K01001+K03846+K03847+K01228+K03848+K03845+K00737+K12666+K03846+K03846+K07151+K07151+K00736+K07252+K00736+K01231+K01230+K01230+K03843+K03842+K03844+K00729+K01230+K05546+K07151+K00717+K12670+K12669+K00738+K01231+K03849+K12667+K12670+K03844+K00717+K00902+K05546+K01231+K07252+K07441+K03845+K03845
Glycosphingolipid biosynthesis - globo series	ko00603	25	0.00672405	BTA003862.1.gene;BTA004861.1.gene;BTA004879.1.gene;BTA007379.1.gene;BTA007655.2.gene;BTA011491.1.gene;BTA014122.1.gene;BTA016539.1.gene;BTA016846.1.gene;BTA017262.1.gene;BTA021162.1.gene;BTA021587.1.gene;BTA022034.2.gene;BTA023542.1.gene;BTA025378.1.gene;BTA025379.1.gene;BTA025380.1.gene;BTA027818.1.gene;BTA027852.1.gene;BTA028277.1.gene;BTA028700.1.gene;BTA029807.2.gene;Bemisia_tabaci_newGene_11…	K12373+K12373+K12373+K01189+K01988+K12373+K01988+K12373+K01204+K12373+K01204+K12373+K01988+K12373+K01988+K01988+K01988+K12373+K12373+K12373+K12373+K12373+K01204+K01988+K12373
Antigen processing and presentation	ko04612	2	0.000537924	BTA025530.1.gene;BTA030033.1.gene	K01365+K01365
Ribosome	ko03010	141	0.0379236	BTA000084.1.gene;BTA000352.1.gene;BTA000362.1.gene;BTA000745.1.gene;BTA000823.1.gene;BTA001311.1.gene;BTA001376.1.gene;BTA001686.1.gene;BTA002389.1.gene;BTA002402.1.gene;BTA002562.1.gene;BTA002766.1.gene;BTA002849.1.gene;BTA003036.1.gene;BTA003162.1.gene;BTA003306.1.gene;BTA003338.1.gene;BTA003363.1.gene;BTA003569.1.gene;BTA003587.1.gene;BTA003790.1.gene;BTA004060.1.gene;BTA004061.1.gene;BTA00516…	K02987+K02886+K02930+K02887+K02947+K02949+K02901+K02975+K02975+K02970+K02916+K02946+K02998+K02890+K02962+K02974+K02918+K02943+K02962+K02937+K02978+K02988+K02900+K02893+K02967+K02884+K02955+K02997+K02906+K02989+K02955+K02981+K02959+K02915+K02947+K02863+K02875+K02912+K02893+K02878+K02911+K02877+K02985+K02925+K02924+K02917+K02995+K02940+K02880+K02919+K02899+K02941+K02905+K02908+K02984+K02868+K02865+…
Epstein-Barr virus infection	ko05169	1	0.000268962	BTA008476.1.gene	K02087
Peroxisome	ko04146	106	0.02851	BTA000363.1.gene;BTA001461.2.gene;BTA001495.1.gene;BTA001603.1.gene;BTA001758.2.gene;BTA001759.1.gene;BTA001855.1.gene;BTA002127.1.gene;BTA003190.1.gene;BTA003255.1.gene;BTA003439.1.gene;BTA004579.1.gene;BTA005156.1.gene;BTA005329.1.gene;BTA005362.1.gene;BTA005557.1.gene;BTA005595.1.gene;BTA005596.1.gene;BTA005973.1.gene;BTA006020.1.gene;BTA006472.1.gene;BTA006930.1.gene;BTA007020.1.gene;BTA00783…	K00232+K13338+K01640+K13344+K11517+K13341+K00031+K13348+K13356+K00232+K13336+K12405+K13279+K03781+K13338+K13356+K01897+K01897+K13356+K00232+K00106+K13356+K13356+K13356+K00031+K11517+K13341+K13355+K01640+K04565+K00106+K13341+K11517+K13356+K13356+K11187+K01640+K13348+K13337+K13349+K04565+K04565+K00106+K13342+K00106+K01897+K13352+K00649+K13335+K13335+K04565+K00031+K03781+K00803+K13354+K13354+K11147+…
Wnt signaling pathway	ko04310	83	0.0223238	BTA000911.1.gene;BTA000912.1.gene;BTA001429.1.gene;BTA001430.1.gene;BTA001431.1.gene;BTA002128.1.gene;BTA002225.4.gene;BTA002375.1.gene;BTA002377.1.gene;BTA002449.1.gene;BTA002538.1.gene;BTA003044.1.gene;BTA003155.1.gene;BTA003156.1.gene;BTA004134.1.gene;BTA004488.1.gene;BTA006289.1.gene;BTA006785.1.gene;BTA006787.2.gene;BTA007155.1.gene;BTA007336.2.gene;BTA007361.1.gene;BTA007968.1.gene;BTA00831…	K04491+K04491+K05858+K05858+K05858+K02353+K04427+K08110+K08110+K04511+K08960+K04345+K03209+K03209+K04498+K03083+K04448+K02432+K02432+K10151+K03868+K06268+K04468+K03347+K02105+K04348+K04512+K04515+K01384+K04511+K04511+K04513+K04392+K00572+K00572+K03213+K03094+K08957+K02375+K04499+K04501+K00181+K03345+K05858+K04501+K04510+K02157+K04496+K04510+K04505+K04505+K03115+K04508+K04499+K17388+K02105+K04392+…
Aminoacyl-tRNA biosynthesis	ko00970	58	0.0155998	BTA001324.1.gene;BTA001801.1.gene;BTA001863.2.gene;BTA003048.2.gene;BTA003505.2.gene;BTA004497.1.gene;BTA004877.1.gene;BTA005292.1.gene;BTA005351.1.gene;BTA005591.1.gene;BTA005651.1.gene;BTA005810.1.gene;BTA005948.1.gene;BTA006330.1.gene;BTA009095.1.gene;BTA010192.1.gene;BTA010368.1.gene;BTA011421.1.gene;BTA011558.1.gene;BTA011699.1.gene;BTA013083.1.gene;BTA013246.1.gene;BTA013768.1.gene;BTA01378…	K01874+K00604+K01872+K02433+K01892+K01869+K01874+K01873+K01866+K01868+K02433+K01889+K04567+K01885+K01867+K01874+K01872+K01875+K01875+K01876+K01881+K01875+K01889+K01876+K01893+K01887+K01872+K01873+K01866+K03341+K01887+K01887+K01873+K01867+K01883+K01885+K01890+K00604+K04567+K01873+K01880+K01889+K01886+K01874+K01870+K01893+K01892+K01870+K01876+K01870+K01890+K01869+K01869+K14163+K01872+K01873+K01873+…
mTOR signaling pathway	ko04150	116	0.0311996	BTA000197.1.gene;BTA000222.1.gene;BTA000309.1.gene;BTA000473.1.gene;BTA000766.1.gene;BTA001188.2.gene;BTA001349.1.gene;BTA001825.1.gene;BTA002128.1.gene;BTA002313.1.gene;BTA002767.1.gene;BTA003155.1.gene;BTA003156.1.gene;BTA004043.1.gene;BTA004203.1.gene;BTA004295.1.gene;BTA004488.1.gene;BTA005184.1.gene;BTA005419.2.gene;BTA005619.1.gene;BTA006077.1.gene;BTA006777.1.gene;BTA006784.1.gene;BTA00678…	K16186+K14995+K14004+K08269+K07203+K20404+K20404+K02649+K02353+K06276+K07827+K03209+K03209+K16185+K16172+K07207+K03083+K02150+K20404+K04364+K04527+K02144+K20410+K02432+K02432+K02148+K07203+K03259+K02144+K07298+K07298+K14299+K07204+K02145+K02144+K01384+K04513+K20403+K04527+K07827+K02150+K03099+K00572+K00572+K05459+K02144+K05459+K04370+K02147+K02375+K04365+K02991+K02144+K20406+K07208+K08267+K08267+…
Glutamatergic synapse	ko04724	1	0.000268962	BTA027662.3.gene	K12302
Signaling pathways regulating pluripotency of stem cells	ko04550	1	0.000268962	BTA001276.1.gene	K11459
AGE-RAGE signaling pathway in diabetic complications	ko04933	41	0.0110274	BTA001201.3.gene;BTA001308.1.gene;BTA001429.1.gene;BTA001430.1.gene;BTA001431.1.gene;BTA001825.1.gene;BTA002428.1.gene;BTA002431.1.gene;BTA002767.1.gene;BTA006289.1.gene;BTA008216.1.gene;BTA008946.1.gene;BTA009378.1.gene;BTA009410.1.gene;BTA010821.1.gene;BTA012133.1.gene;BTA012209.1.gene;BTA013529.1.gene;BTA015213.2.gene;BTA015449.1.gene;BTA016289.1.gene;BTA017617.1.gene;BTA017819.1.gene;BTA01848…	K06237+K11224+K05858+K05858+K05858+K02649+K04447+K04441+K07827+K04448+K06068+K06237+K09203+K05860+K01116+K04392+K07827+K04500+K04501+K04674+K04393+K04371+K05858+K04501+K01116+K01116+K01116+K00922+K00922+K05860+K04392+K04440+K04392+K02677+K04501+K04456+K04393+K18050+K06237+K18050+K06068
Phosphatidylinositol signaling system	ko04070	63	0.0169446	BTA001323.1.gene;BTA001429.1.gene;BTA001430.1.gene;BTA001431.1.gene;BTA001825.1.gene;BTA002144.1.gene;BTA002468.1.gene;BTA003896.1.gene;BTA004132.1.gene;BTA005343.1.gene;BTA005577.1.gene;BTA005884.1.gene;BTA006141.1.gene;BTA006522.1.gene;BTA007053.1.gene;BTA007172.1.gene;BTA007227.1.gene;BTA007878.4.gene;BTA007893.1.gene;BTA009410.1.gene;BTA010193.1.gene;BTA010663.1.gene;BTA010821.1.gene;BTA01098…	K00889+K05858+K05858+K05858+K02649+K13084+K00901+K01107+K18086+K00921+K00901+K00913+K01092+K13024+K00911+K13711+K00889+K01106+K00888+K05860+K00889+K01106+K01116+K00999+K15759+K13084+K02183+K00920+K20279+K20278+K00901+K00901+K00911+K20279+K18083+K19801+K01099+K18081+K00914+K00901+K05858+K01116+K01116+K01116+K00922+K00922+K13084+K00901+K01092+K18081+K05860+K20279+K13711+K00889+K01110+K02677+K13024+…
Nucleotide excision repair	ko03420	51	0.0137171	BTA000025.1.gene;BTA000134.2.gene;BTA000265.1.gene;BTA000754.1.gene;BTA002559.1.gene;BTA003934.2.gene;BTA004234.1.gene;BTA006516.1.gene;BTA007336.2.gene;BTA007519.1.gene;BTA008359.1.gene;BTA008363.1.gene;BTA008417.1.gene;BTA008451.1.gene;BTA008454.1.gene;BTA008974.1.gene;BTA009446.1.gene;BTA009698.4.gene;BTA010411.1.gene;BTA010965.2.gene;BTA011323.1.gene;BTA011557.1.gene;BTA013160.1.gene;BTA01364…	K10609+K10756+K10839+K07466+K04802+K10838+K10841+K07466+K03868+K03142+K10140+K07466+K10843+K03504+K02327+K10739+K10570+K10849+K10739+K03506+K07466+K06634+K10755+K02324+K10847+K07466+K10610+K10756+K07466+K10747+K10747+K10846+K10843+K10848+K10754+K10839+K03144+K10844+K07466+K02202+K10848+K02328+K07466+K07466+K03143+K07466+K03141+K02325+K10755+K10755+K03143
Glyoxylate and dicarboxylate metabolism	ko00630	47	0.0126412	BTA000642.1.gene;BTA001478.1.gene;BTA001502.1.gene;BTA001758.2.gene;BTA001818.1.gene;BTA001862.1.gene;BTA001934.1.gene;BTA002268.1.gene;BTA002356.3.gene;BTA002986.1.gene;BTA003956.1.gene;BTA004582.1.gene;BTA004823.1.gene;BTA004847.1.gene;BTA004851.1.gene;BTA005329.1.gene;BTA007168.1.gene;BTA007209.1.gene;BTA007224.1.gene;BTA008897.1.gene;BTA010256.1.gene;BTA010367.1.gene;BTA010983.1.gene;BTA01484…	K00626+K01681+K00049+K11517+K18123+K00626+K01681+K01647+K01915+K00025+K01816+K00626+K02437+K00605+K00281+K03781+K00600+K11529+K01681+K11517+K11517+K00626+K00026+K01432+K03781+K00600+K02437+K00025+K01647+K00049+K00049+K18123+K01915+K01966+K01966+K00382+K01681+K01965+K11517+K00605+K03781+K01681+K03781+K03781+K03781+K03781+K00281
HTLV-I infection	ko05166	2	0.000537924	BTA000338.4.gene;BTA015420.1.gene	K11126+K04375
Synaptic vesicle cycle	ko04721	1	0.000268962	BTA027662.3.gene	K12302
Glycosaminoglycan biosynthesis - chondroitin sulfate / dermatan sulfate	ko00532	19	0.00511027	BTA000319.1.gene;BTA000963.1.gene;BTA004405.1.gene;BTA004525.1.gene;BTA004891.1.gene;BTA009010.1.gene;BTA015840.1.gene;BTA017483.1.gene;BTA017641.1.gene;BTA017744.1.gene;BTA017946.1.gene;BTA018495.1.gene;BTA019591.1.gene;BTA020426.1.gene;BTA021897.1.gene;Bemisia_tabaci_newGene_21370;Bemisia_tabaci_newGene_21371;Bemisia_tabaci_newGene_9299;Bemisia_tabaci_newGene_992	K00771+K13499+K00733+K00734+K00747+K01017+K00771+K00771+K00733+K00747+K00746+K00734+K00746+K00771+K00733+K10158+K10158+K13499+K00733
Apoptosis - multiple species	ko04215	18	0.00484131	BTA000132.1.gene;BTA005941.1.gene;BTA007263.1.gene;BTA008320.1.gene;BTA008413.1.gene;BTA009205.1.gene;BTA009474.1.gene;BTA012729.1.gene;BTA016162.1.gene;BTA019923.1.gene;BTA022925.3.gene;BTA022955.1.gene;BTA023507.1.gene;BTA024871.1.gene;BTA030086.1.gene;Bemisia_tabaci_newGene_14930;Bemisia_tabaci_newGene_25046;Bemisia_tabaci_newGene_5767	K16061+K04725+K16061+K10586+K10586+K20009+K10586+K04397+K16943+K08334+K04440+K16061+K16060+K16943+K08738+K16061+K04397+K08731
Metabolism of xenobiotics by cytochrome P450	ko00980	71	0.0190963	BTA001635.1.gene;BTA001895.1.gene;BTA002387.1.gene;BTA003512.1.gene;BTA003547.1.gene;BTA003548.1.gene;BTA003549.1.gene;BTA004020.1.gene;BTA004411.1.gene;BTA005230.1.gene;BTA006065.3.gene;BTA006964.1.gene;BTA008802.1.gene;BTA009318.1.gene;BTA009524.1.gene;BTA010230.1.gene;BTA010342.1.gene;BTA011175.1.gene;BTA011956.1.gene;BTA012207.1.gene;BTA012443.1.gene;BTA013275.1.gene;BTA013277.1.gene;BTA01342…	K00699+K00699+K00799+K00699+K00699+K00699+K00699+K00699+K00699+K00699+K00799+K00699+K04097+K00699+K00699+K00699+K00699+K00699+K00699+K00121+K00699+K00699+K00699+K00699+K00699+K00699+K00699+K00699+K00699+K00699+K00699+K00699+K00699+K04097+K00699+K00699+K00699+K00699+K04097+K04097+K04097+K00799+K00699+K00699+K00699+K00799+K00799+K00699+K00699+K00699+K00699+K00699+K00699+K00699+K00699+K00699+K00699+…
Neurotrophin signaling pathway	ko04722	2	0.000537924	BTA012133.1.gene;BTA021973.1.gene	K04392+K04392
Valine, leucine and isoleucine biosynthesis	ko00290	3	0.000806885	BTA008003.1.gene;BTA013254.2.gene;BTA022290.1.gene	K00826+K01754+K01687
One carbon pool by folate	ko00670	30	0.00806885	BTA001801.1.gene;BTA003238.1.gene;BTA004847.1.gene;BTA004857.1.gene;BTA006662.1.gene;BTA007168.1.gene;BTA009165.1.gene;BTA010446.1.gene;BTA010678.1.gene;BTA011564.1.gene;BTA012763.1.gene;BTA013171.1.gene;BTA013172.2.gene;BTA016733.1.gene;BTA016993.1.gene;BTA019101.2.gene;BTA019105.1.gene;BTA019106.1.gene;BTA019457.2.gene;BTA023319.1.gene;BTA023406.1.gene;BTA023443.1.gene;BTA024597.1.gene;BTA02523…	K00604+K00289+K00605+K11787+K01934+K00600+K00297+K00289+K00287+K00288+K01934+K01934+K01934+K00600+K01934+K01934+K01934+K01934+K00560+K13403+K11787+K00604+K13403+K11787+K00560+K00288+K00602+K00605+K01934+K01934
Sphingolipid metabolism	ko00600	36	0.00968263	BTA000030.1.gene;BTA001008.1.gene;BTA001485.1.gene;BTA002005.1.gene;BTA002006.1.gene;BTA003390.1.gene;BTA003409.1.gene;BTA004131.1.gene;BTA004860.1.gene;BTA007136.1.gene;BTA007379.1.gene;BTA007593.1.gene;BTA009852.1.gene;BTA011509.1.gene;BTA011510.1.gene;BTA011957.1.gene;BTA013163.1.gene;BTA013357.1.gene;BTA015508.1.gene;BTA015509.1.gene;BTA016280.1.gene;BTA017512.1.gene;BTA017821.1.gene;BTA01953…	K12350+K04714+K04708+K04710+K04710+K04710+K04710+K00720+K12357+K12349+K01189+K12309+K01134+K01080+K01080+K04710+K17108+K04712+K12309+K12309+K00654+K04711+K00654+K12353+K00654+K04716+K04710+K04710+K12309+K00654+K12309+K12351+K00654+K12309+K01201+K01080
Synthesis and degradation of ketone bodies	ko00072	11	0.00295858	BTA000478.1.gene;BTA000642.1.gene;BTA001495.1.gene;BTA001862.1.gene;BTA004582.1.gene;BTA008321.1.gene;BTA008414.1.gene;BTA009676.5.gene;BTA010367.1.gene;BTA010935.1.gene;BTA011444.2.gene	K01641+K00626+K01640+K00626+K00626+K01027+K01027+K01640+K00626+K00019+K01640
Nicotine addiction	ko05033	1	0.000268962	BTA027662.3.gene	K12302
Retinol metabolism	ko00830	62	0.0166756	BTA001635.1.gene;BTA001895.1.gene;BTA003512.1.gene;BTA003547.1.gene;BTA003548.1.gene;BTA003549.1.gene;BTA004020.1.gene;BTA004411.1.gene;BTA005230.1.gene;BTA006964.1.gene;BTA009318.1.gene;BTA009524.1.gene;BTA010230.1.gene;BTA010342.1.gene;BTA011175.1.gene;BTA011956.1.gene;BTA012207.1.gene;BTA012443.1.gene;BTA013275.1.gene;BTA013277.1.gene;BTA013427.1.gene;BTA013507.1.gene;BTA013508.1.gene;BTA01411…	K00699+K00699+K00699+K00699+K00699+K00699+K00699+K00699+K00699+K00699+K00699+K00699+K00699+K00699+K00699+K00699+K00121+K00699+K00699+K00699+K00699+K00699+K00699+K00699+K00699+K00699+K00699+K00699+K00699+K00699+K11147+K11147+K00699+K11155+K11155+K00699+K00699+K00699+K00699+K00699+K00699+K00699+K00699+K00699+K00699+K00699+K11152+K00699+K00699+K00699+K00699+K11153+K00699+K00699+K00699+K00699+K00699+…
Pancreatic cancer	ko05212	2	0.000537924	BTA012133.1.gene;BTA021973.1.gene	K04392+K04392
Melanogenesis	ko04916	1	0.000268962	BTA023804.1.gene	K01357
Pantothenate and CoA biosynthesis	ko00770	10	0.00268962	BTA000221.1.gene;BTA001710.1.gene;BTA002491.1.gene;BTA002606.1.gene;BTA002747.1.gene;BTA007456.1.gene;BTA008003.1.gene;BTA020890.1.gene;BTA022290.1.gene;BTA023548.1.gene	K09680+K01431+K00207+K01922+K02318+K01431+K00826+K01598+K01687+K02318
Valine, leucine and isoleucine degradation	ko00280	56	0.0150619	BTA000478.1.gene;BTA000642.1.gene;BTA001112.1.gene;BTA001494.1.gene;BTA001495.1.gene;BTA001496.1.gene;BTA001807.1.gene;BTA001862.1.gene;BTA002904.1.gene;BTA002907.1.gene;BTA002920.1.gene;BTA002998.1.gene;BTA003357.1.gene;BTA003574.1.gene;BTA004582.1.gene;BTA004995.1.gene;BTA006661.1.gene;BTA007425.1.gene;BTA008003.1.gene;BTA008321.1.gene;BTA008414.1.gene;BTA009676.5.gene;BTA010278.1.gene;BTA01036…	K01641+K00626+K00128+K00248+K01640+K07511+K08683+K00626+K09699+K09699+K09699+K09699+K00248+K00128+K00626+K00827+K01968+K07508+K00826+K01027+K01027+K01640+K00167+K00626+K01640+K00022+K07515+K07515+K00128+K00128+K05605+K01969+K00249+K00140+K14085+K00128+K00253+K00166+K09478+K00022+K07513+K07509+K05607+K01966+K01966+K00382+K01968+K13524+K18660+K01965+K00248+K13524+K00249+K00249+K00128+K13524
Inositol phosphate metabolism	ko00562	60	0.0161377	BTA001323.1.gene;BTA001429.1.gene;BTA001430.1.gene;BTA001431.1.gene;BTA003896.1.gene;BTA004132.1.gene;BTA004446.1.gene;BTA005343.1.gene;BTA005884.1.gene;BTA006141.1.gene;BTA007053.1.gene;BTA007172.1.gene;BTA007227.1.gene;BTA007878.4.gene;BTA007893.1.gene;BTA008661.1.gene;BTA009410.1.gene;BTA009731.1.gene;BTA010193.1.gene;BTA010663.1.gene;BTA010821.1.gene;BTA010982.1.gene;BTA010984.1.gene;BTA01149…	K00889+K05858+K05858+K05858+K01107+K18086+K01858+K00921+K00913+K01092+K00911+K13711+K00889+K01106+K00888+K01858+K05860+K03103+K00889+K01106+K01116+K00999+K15759+K00010+K00920+K20279+K20278+K00911+K20279+K03103+K03103+K18083+K19801+K01099+K18081+K00914+K00140+K01803+K05858+K01116+K01116+K01116+K00922+K00922+K01092+K18081+K05860+K20279+K13711+K00889+K01110+K00010+K01803+K01858+K01109+K18082+K00923+…
Pentose and glucuronate interconversions	ko00040	86	0.0231307	BTA000549.1.gene;BTA000749.1.gene;BTA001112.1.gene;BTA001635.1.gene;BTA001895.1.gene;BTA003512.1.gene;BTA003547.1.gene;BTA003548.1.gene;BTA003549.1.gene;BTA003574.1.gene;BTA003577.1.gene;BTA004020.1.gene;BTA004411.1.gene;BTA004709.1.gene;BTA005178.1.gene;BTA005230.1.gene;BTA006149.1.gene;BTA006964.1.gene;BTA009061.1.gene;BTA009065.1.gene;BTA009318.1.gene;BTA009524.1.gene;BTA009854.1.gene;BTA01021…	K00012+K00963+K00128+K00699+K00699+K00699+K00699+K00699+K00699+K00128+K00008+K00699+K00699+K00963+K13247+K00699+K01805+K00699+K01805+K01805+K00699+K00699+K00008+K03331+K00699+K00699+K00011+K00699+K01195+K00699+K00699+K00011+K00699+K00699+K00128+K00699+K00699+K00699+K00699+K00854+K03331+K00699+K00699+K00008+K00128+K00699+K00699+K00699+K00699+K03331+K00128+K01805+K00699+K00699+K00699+K00699+K00699+…
Ubiquinone and other terpenoid-quinone biosynthesis	ko00130	9	0.00242066	BTA005638.1.gene;BTA007217.1.gene;BTA018752.1.gene;BTA020658.1.gene;BTA022652.1.gene;BTA024082.1.gene;BTA025987.1.gene;BTA026781.1.gene;Bemisia_tabaci_newGene_25970	K06134+K00457+K00355+K00457+K06134+K06125+K06127+K00591+K05357
Transcriptional misregulation in cancer	ko05202	1	0.000268962	BTA001276.1.gene	K11459
Bacterial invasion of epithelial cells	ko05100	2	0.000537924	BTA012133.1.gene;BTA021973.1.gene	K04392+K04392
Fanconi anemia pathway	ko03460	52	0.013986	BTA000754.1.gene;BTA001080.1.gene;BTA001272.1.gene;BTA001437.1.gene;BTA001698.1.gene;BTA001704.1.gene;BTA003588.1.gene;BTA003827.1.gene;BTA003884.1.gene;BTA004965.1.gene;BTA005824.1.gene;BTA006306.1.gene;BTA006516.1.gene;BTA006620.1.gene;BTA007914.1.gene;BTA008363.1.gene;BTA008974.1.gene;BTA008995.1.gene;BTA009698.4.gene;BTA010411.1.gene;BTA010597.1.gene;BTA011323.1.gene;BTA011422.1.gene;BTA01160…	K07466+K13960+K08734+K03515+K03165+K03165+K15361+K10901+K10858+K10901+K10901+K10888+K07466+K10901+K15362+K07466+K10739+K10891+K10849+K10739+K02350+K07466+K10605+K06054+K10901+K08775+K15078+K04482+K07466+K10901+K10882+K10901+K06640+K06640+K07466+K02350+K10870+K10901+K10848+K10901+K08734+K08734+K10896+K07466+K10848+K07466+K08734+K10901+K07466+K03165+K07466+K03509
Natural killer cell mediated cytotoxicity	ko04650	2	0.000537924	BTA012133.1.gene;BTA021973.1.gene	K04392+K04392
Fatty acid metabolism	ko01212	116	0.0311996	BTA000363.1.gene;BTA000385.1.gene;BTA000386.1.gene;BTA000642.1.gene;BTA000657.1.gene;BTA001494.1.gene;BTA001496.1.gene;BTA001617.1.gene;BTA001800.1.gene;BTA001862.1.gene;BTA002217.1.gene;BTA002302.1.gene;BTA003255.1.gene;BTA003357.1.gene;BTA003510.1.gene;BTA003511.1.gene;BTA003793.1.gene;BTA004582.1.gene;BTA004693.2.gene;BTA004994.1.gene;BTA005226.1.gene;BTA005595.1.gene;BTA005596.1.gene;BTA00602…	K00232+K01074+K01074+K00626+K09458+K00248+K07511+K00645+K00507+K00626+K01074+K00507+K00232+K00248+K00665+K00665+K10258+K00626+K10251+K01074+K01074+K01897+K01897+K00232+K11262+K11262+K00665+K10256+K07508+K00507+K00507+K00507+K11262+K01074+K00507+K00665+K00626+K00507+K00665+K09458+K00645+K10256+K10256+K10256+K00507+K00665+K00665+K00665+K00665+K00665+K00665+K00665+K00665+K00022+K10258+K07515+K07515+…
Arachidonic acid metabolism	ko00590	23	0.00618612	BTA000598.2.gene;BTA002665.1.gene;BTA003768.1.gene;BTA003769.1.gene;BTA004883.1.gene;BTA006465.1.gene;BTA008453.2.gene;BTA008802.1.gene;BTA009311.1.gene;BTA011249.1.gene;BTA011250.1.gene;BTA013353.2.gene;BTA014370.1.gene;BTA016086.1.gene;BTA016104.1.gene;BTA016540.1.gene;BTA019158.1.gene;BTA019604.1.gene;BTA021478.1.gene;BTA026400.1.gene;Bemisia_tabaci_newGene_13590;Bemisia_tabaci_newGene_13591;B…	K01047+K14621+K18592+K18592+K15730+K15730+K00432+K04097+K00432+K01047+K01047+K18592+K01254+K01047+K05309+K01047+K16343+K04097+K01047+K15730+K01254+K01254+K01254
Chagas disease (American trypanosomiasis)	ko05142	1	0.000268962	BTA026716.2.gene	K01283
Fc epsilon RI signaling pathway	ko04664	2	0.000537924	BTA012133.1.gene;BTA021973.1.gene	K04392+K04392
Cysteine and methionine metabolism	ko00270	47	0.0126412	BTA000531.1.gene;BTA001070.1.gene;BTA001491.1.gene;BTA002986.1.gene;BTA003573.1.gene;BTA004448.1.gene;BTA004995.1.gene;BTA007023.1.gene;BTA007161.1.gene;BTA007374.1.gene;BTA007376.1.gene;BTA007578.1.gene;BTA008003.1.gene;BTA008057.1.gene;BTA008322.1.gene;BTA008415.1.gene;BTA010983.1.gene;BTA012510.1.gene;BTA012512.1.gene;BTA013133.1.gene;BTA014236.1.gene;BTA014802.1.gene;BTA014926.1.gene;BTA01492…	K00133+K01611+K00797+K00025+K14454+K01697+K00827+K01920+K00802+K14455+K14455+K00772+K00826+K00547+K01758+K01758+K00026+K14454+K14454+K00789+K01251+K14454+K01758+K01758+K01758+K00003+K00772+K00016+K00547+K09880+K00025+K17398+K09880+K11204+K08964+K08964+K01758+K00797+K00456+K08963+K01697+K00789+K01251+K01758+K00558+K14454+K17398
DNA replication	ko03030	47	0.0126412	BTA000134.2.gene;BTA000754.1.gene;BTA000871.3.gene;BTA002559.1.gene;BTA002842.1.gene;BTA003247.1.gene;BTA003343.1.gene;BTA006516.1.gene;BTA008363.1.gene;BTA008451.1.gene;BTA008454.1.gene;BTA008974.1.gene;BTA009364.1.gene;BTA009564.1.gene;BTA009697.1.gene;BTA010272.1.gene;BTA010411.1.gene;BTA010599.1.gene;BTA010965.2.gene;BTA011323.1.gene;BTA012786.1.gene;BTA013160.1.gene;BTA013645.1.gene;BTA01469…	K10756+K07466+K02684+K04802+K10745+K10743+K03111+K07466+K07466+K03504+K02327+K10739+K02210+K02212+K10742+K02540+K10739+K02685+K03506+K07466+K02685+K10755+K02324+K07466+K10756+K07466+K02321+K02320+K10747+K10747+K03469+K10743+K10754+K07466+K02328+K02684+K07466+K03469+K07466+K04799+K07466+K02542+K02542+K02325+K10755+K10755+K02541
Systemic lupus erythematosus	ko05322	2	0.000537924	BTA003456.1.gene;BTA012074.1.gene	K11252+K11252
Base excision repair	ko03410	27	0.00726197	BTA002559.1.gene;BTA006932.1.gene;BTA008451.1.gene;BTA008454.1.gene;BTA010452.1.gene;BTA010523.1.gene;BTA010965.2.gene;BTA011659.1.gene;BTA012353.1.gene;BTA013613.1.gene;BTA013626.1.gene;BTA013645.1.gene;BTA015857.1.gene;BTA017725.1.gene;BTA017740.1.gene;BTA017772.1.gene;BTA018447.1.gene;BTA019911.1.gene;BTA020870.1.gene;BTA022226.1.gene;BTA023235.1.gene;BTA024474.1.gene;BTA025003.1.gene;BTA02723…	K04802+K20813+K03504+K02327+K10798+K10798+K03506+K10802+K10801+K03652+K10771+K02324+K02330+K03660+K03660+K10747+K10747+K02330+K10802+K10771+K10776+K02328+K02330+K04799+K10773+K10803+K02325
Lipoic acid metabolism	ko00785	6	0.00161377	BTA003575.1.gene;BTA014800.1.gene;BTA018802.1.gene;BTA027587.1.gene;BTA027851.1.gene;BTA028980.1.gene	K03801+K03801+K10105+K03801+K03644+K03644
TNF signaling pathway	ko04668	1	0.000268962	BTA023507.1.gene	K16060
GnRH signaling pathway	ko04912	1	0.000268962	BTA015420.1.gene	K04375
Focal adhesion	ko04510	7	0.00188273	BTA001301.1.gene;BTA012133.1.gene;BTA012992.1.gene;BTA013711.1.gene;BTA015420.1.gene;BTA021973.1.gene;BTA023507.1.gene	K06269+K04392+K05459+K05459+K04375+K04392+K16060
Adrenergic signaling in cardiomyocytes	ko04261	2	0.000537924	BTA001301.1.gene;BTA021303.1.gene	K06269+K08014
ECM-receptor interaction	ko04512	21	0.0056482	BTA000739.1.gene;BTA000740.3.gene;BTA001148.1.gene;BTA001201.3.gene;BTA001366.1.gene;BTA003670.1.gene;BTA007572.1.gene;BTA007886.3.gene;BTA008946.1.gene;BTA011507.1.gene;BTA014657.1.gene;BTA014855.1.gene;BTA021718.1.gene;BTA022494.3.gene;BTA026727.1.gene;BTA026838.1.gene;BTA026839.1.gene;BTA029080.1.gene;Bemisia_tabaci_newGene_19156;Bemisia_tabaci_newGene_29626;Bemisia_tabaci_newGene_3966	K05635+K05635+K04659+K06237+K19719+K05636+K19719+K05719+K06237+K06240+K06258+K05637+K06265+K19719+K06254+K06240+K06240+K06258+K06237+K06258+K06240
Small cell lung cancer	ko05222	1	0.000268962	BTA023507.1.gene	K16060
Renin secretion	ko04924	1	0.000268962	BTA026716.2.gene	K01283
Gap junction	ko04540	5	0.00134481	BTA004966.1.gene;BTA005027.1.gene;BTA008476.1.gene;Bemisia_tabaci_newGene_17998;Bemisia_tabaci_newGene_19899	K07374+K07374+K02087+K12319+K19477
Phenylalanine, tyrosine and tryptophan biosynthesis	ko00400	9	0.00242066	BTA003573.1.gene;BTA007374.1.gene;BTA007376.1.gene;BTA012510.1.gene;BTA012512.1.gene;BTA014802.1.gene;BTA018796.1.gene;BTA027824.1.gene;Bemisia_tabaci_newGene_10534	K14454+K14455+K14455+K14454+K14454+K14454+K00500+K00817+K14454
VEGF signaling pathway	ko04370	3	0.000806885	BTA010821.1.gene;BTA012133.1.gene;BTA021973.1.gene	K01116+K04392+K04392
Biotin metabolism	ko00780	7	0.00188273	BTA000657.1.gene;BTA010961.1.gene;BTA015762.2.gene;BTA017188.1.gene;BTA017649.1.gene;BTA023651.1.gene;BTA027925.1.gene	K09458+K09458+K01942+K01435+K01435+K00833+K09458
Renal cell carcinoma	ko05211	2	0.000537924	BTA012133.1.gene;BTA021973.1.gene	K04392+K04392
cAMP signaling pathway	ko04024	4	0.00107585	BTA012133.1.gene;BTA021189.1.gene;BTA021973.1.gene;BTA026614.1.gene	K04392+K13293+K04392+K13293
Glycerolipid metabolism	ko00561	42	0.0112964	BTA000064.1.gene;BTA001112.1.gene;BTA001291.1.gene;BTA002060.1.gene;BTA002468.1.gene;BTA003231.2.gene;BTA003574.1.gene;BTA005577.1.gene;BTA007209.1.gene;BTA007379.1.gene;BTA007928.1.gene;BTA008375.1.gene;BTA008428.1.gene;BTA008470.1.gene;BTA010290.1.gene;BTA010884.1.gene;BTA011447.1.gene;BTA011509.1.gene;BTA011510.1.gene;BTA012655.1.gene;BTA013419.1.gene;BTA013674.1.gene;BTA013675.1.gene;BTA01422…	K00864+K00128+K15728+K13523+K00901+K14457+K00128+K00901+K11529+K01189+K00864+K00863+K09881+K13517+K13509+K00011+K13509+K01080+K01080+K00011+K00128+K00901+K00901+K13509+K00128+K14073+K14073+K00901+K14085+K00128+K11155+K11155+K13509+K00901+K00629+K13513+K00128+K00864+K00901+K00011+K09881+K01080
Histidine metabolism	ko00340	14	0.00376547	BTA001112.1.gene;BTA003574.1.gene;BTA007752.1.gene;BTA008965.1.gene;BTA009074.1.gene;BTA013419.1.gene;BTA014801.1.gene;BTA017789.1.gene;BTA018691.1.gene;BTA020101.1.gene;BTA025855.2.gene;BTA027824.1.gene;BTA029104.1.gene;BTA029910.1.gene	K00128+K00128+K20247+K19787+K01590+K00128+K00128+K14085+K00128+K08660+K01593+K00817+K00128+K01712
Ubiquitin mediated proteolysis	ko04120	117	0.0314685	BTA000025.1.gene;BTA000132.1.gene;BTA001333.1.gene;BTA002107.1.gene;BTA002358.1.gene;BTA002844.1.gene;BTA003222.1.gene;BTA003298.1.gene;BTA003863.1.gene;BTA003864.1.gene;BTA004594.1.gene;BTA004607.1.gene;BTA005327.1.gene;BTA005799.1.gene;BTA005941.1.gene;BTA006058.1.gene;BTA006260.1.gene;BTA006452.1.gene;BTA007061.1.gene;BTA007223.1.gene;BTA007263.1.gene;BTA007336.2.gene;BTA007909.1.gene;BTA00831…	K10609+K16061+K04555+K10684+K10587+K03350+K10589+K10608+K10612+K10612+K03363+K03363+K03354+K03354+K04725+K10593+K02207+K10588+K10598+K04678+K16061+K03868+K10686+K03347+K10586+K10140+K10586+K10577+K10599+K10687+K10611+K10570+K10583+K10586+K03869+K10143+K03349+K10596+K03873+K10685+K03873+K10605+K03873+K10578+K10593+K09561+K03094+K03872+K03364+K10590+K03870+K20217+K10588+K04707+K04707+K04556+K09561+…
Mucin type O-Glycan biosynthesis	ko00512	17	0.00457235	BTA001614.1.gene;BTA006701.1.gene;BTA008211.1.gene;BTA008265.1.gene;BTA008554.1.gene;BTA010445.1.gene;BTA011780.1.gene;BTA013138.1.gene;BTA017061.1.gene;BTA021759.1.gene;BTA022905.1.gene;BTA022906.1.gene;BTA024899.1.gene;BTA027382.1.gene;BTA027663.1.gene;Bemisia_tabaci_newGene_23466;Bemisia_tabaci_newGene_31007	K00710+K00710+K00710+K00710+K00710+K00731+K00710+K00731+K00710+K00710+K00710+K00710+K00710+K00731+K00731+K00710+K00731
Oxidative phosphorylation	ko00190	113	0.0303927	BTA000046.1.gene;BTA000332.1.gene;BTA000408.1.gene;BTA000474.1.gene;BTA000510.1.gene;BTA000511.1.gene;BTA000512.1.gene;BTA001081.1.gene;BTA001192.1.gene;BTA001744.1.gene;BTA002021.1.gene;BTA002267.1.gene;BTA002736.1.gene;BTA003305.1.gene;BTA003800.1.gene;BTA003854.1.gene;BTA004581.1.gene;BTA004727.1.gene;BTA005142.1.gene;BTA005184.1.gene;BTA005423.2.gene;BTA005660.2.gene;BTA006293.1.gene;BTA00633…	K03955+K03965+K03939+K03661+K03935+K03942+K03934+K03938+K03954+K03942+K11351+K03959+K02257+K03961+K03934+K03965+K02137+K11726+K03937+K02150+K03954+K02154+K02138+K02257+K02144+K02135+K02140+K02148+K02136+K03962+K02144+K03946+K02136+K00420+K11352+K03965+K02145+K03940+K02144+K03934+K03961+K02150+K02130+K02137+K02144+K00417+K00235+K02147+K03948+K00411+K02144+K02270+K00236+K02131+K03964+K02144+K02144+…
alpha-Linolenic acid metabolism	ko00592	14	0.00376547	BTA000363.1.gene;BTA000598.2.gene;BTA002665.1.gene;BTA003255.1.gene;BTA006020.1.gene;BTA011249.1.gene;BTA011250.1.gene;BTA016086.1.gene;BTA016540.1.gene;BTA019158.1.gene;BTA021478.1.gene;BTA022247.1.gene;BTA023269.1.gene;BTA024468.1.gene	K00232+K01047+K14621+K00232+K00232+K01047+K01047+K01047+K01047+K16343+K01047+K07513+K00232+K00232
Progesterone-mediated oocyte maturation	ko04914	4	0.00107585	BTA008476.1.gene;BTA012992.1.gene;BTA013711.1.gene;BTA027637.3.gene	K02087+K05459+K05459+K02206
Amino sugar and nucleotide sugar metabolism	ko00520	82	0.0220549	BTA000425.1.gene;BTA000518.1.gene;BTA000549.1.gene;BTA000569.1.gene;BTA000749.1.gene;BTA001310.1.gene;BTA001506.1.gene;BTA002216.1.gene;BTA003344.1.gene;BTA003862.1.gene;BTA003973.1.gene;BTA004205.2.gene;BTA004709.1.gene;BTA004861.1.gene;BTA004863.1.gene;BTA004868.1.gene;BTA004879.1.gene;BTA005010.1.gene;BTA005316.1.gene;BTA007140.1.gene;BTA007596.1.gene;BTA007599.1.gene;BTA008055.1.gene;BTA00943…	K01784+K01810+K00012+K01787+K00963+K01809+K01639+K15779+K01443+K12373+K01183+K00972+K00963+K12373+K01639+K02564+K12373+K00698+K01836+K00820+K08678+K08678+K17497+K15779+K00849+K02564+K02564+K00844+K12409+K01810+K00844+K01784+K12373+K00621+K01183+K01183+K01810+K01810+K00966+K01183+K00326+K01183+K12373+K00326+K01711+K12373+K01183+K02377+K00012+K05304+K00983+K12373+K00326+K00966+K00884+K01784+K01183+…
