# Supplementary material for: Transcriptomic Analysis of Mating Responses in Bemisia tabaci MED Females
Source: Insects. 2020 May 14;11(5):308. doi: 10.3390/insects11050308 (PMC7290661; doi:10.3390/insects11050308)
Supplement: Supplementary file 1 [file insects-11-00308-s001.zip › Table S6.xls]

## Sheet: Sheet1
#ID	gene_name	CKD1-1_FPKM	CKD1-2_FPKM	CKD1-3_FPKM	D1-1_FPKM	D1-2_FPKM	D1-3_FPKM	FDR	log2FC	q-PCR	regulated	COG_class	COG_class_annotation	GO_annotation	KEGG_annotation	KEGG_pathway_annotation	KOG_class	KOG_class_annotation	Pfam_annotation	Swiss_Prot_annotation	eggNOG_class	eggNOG_class_annotation	NR_annotation	GO_second_level_annotation
BTA006071.1.gene	Btabaci_GLEAN_10022404	0.406602	1.16688	1.57315	3.48678	2.36647	1.36794	0.0295682	1.11712		up	--	--	--	--	--	--	--	--	--	R	General function prediction only	uncharacterized protein LOC111869823 [Cryptotermes secundus]	--
Bemisia_tabaci_newGene_27133	--	0.222259	0.104217	0	0.98909	1.26933	0.607802	0.000292892	2.99622		up	--	--	--	--	--	--	--	PHD-finger	--	--	--	uncharacterized protein LOC111417224 [Onthophagus taurus]	--
BTA004231.1.gene	Btabaci_GLEAN_10022847	0.305835	0.394524	0.874189	0.415698	1.65741	1.64199	0.0167441	3.32657		up	[R]	General function prediction only	--	--	--	[R]	General function prediction only	Zinc-finger double domain;; Zinc-finger of C2H2 type;; Zinc finger, C2H2 type;; C2H2-type zinc finger	Protein krueppel GN=Kr OS=Drosophila melanogaster (Fruit fly) PE=1 SV=2	R	General function prediction only	PREDICTED: zinc finger protein Pegasus-like [Bemisia tabaci]	--
BTA007459.1.gene	Btabaci_GLEAN_10007402	0	0.710456	0	1.19922	1.15104	0.691391	0.0104944	1.88926		up	--	--	--	K17601|0|api:100169061|K17601 WD repeat-containing protein 81 | (RefSeq) WD repeat-containing protein 81	--	[S]	Function unknown	Beige/BEACH domain;; WD domain, G-beta repeat	Probable inactive serine/threonine-protein kinase lvsG GN=lvsG OS=Dictyostelium discoideum (Slime mold) PE=3 SV=1	TU	Signal transduction mechanisms;; Intracellular trafficking, secretion, and vesicular transport	PREDICTED: WD repeat-containing protein 81 [Bemisia tabaci]	--
Bemisia_tabaci_newGene_30211	--	0.774466	1.05687	1.16684	3.18455	3.69388	1.6747	0.0331486	1.44665		up	--	--	Cellular Component: membrane (GO:0016020);;	K20053|9.83464e-35|tca:656314|K20053 very low-density lipoprotein receptor | (RefSeq) very low-density lipoprotein receptor	--	[T]	Signal transduction mechanisms	--	Basement membrane proteoglycan OS=Caenorhabditis elegans OX=6239 GN=unc-52 PE=1 SV=2	U	Intracellular trafficking, secretion, and vesicular transport	PREDICTED: very low-density lipoprotein receptor-like isoform X3 [Bemisia tabaci]	cellular component: membrane (GO:0016020)
BTA017591.1.gene	Btabaci_GLEAN_10019121	0.346748	0	0	0.644748	0.664187	0.519321	0.0127641	2.42969		up	--	--	--	--	--	[S]	Function unknown	--	UPF0505 protein CG8202 GN=CG8202 OS=Drosophila melanogaster (Fruit fly) PE=2 SV=3	S	Function unknown	PREDICTED: UPF0505 protein C16orf62 isoform X2 [Bemisia tabaci]	--
BTA010041.1.gene	Btabaci_GLEAN_10021371	4.68436	1.57554	2.54233	7.92091	6.89391	4.94572	0.0148563	1.16106		up	--	--	--	--	--	--	--	--	--	S	Function unknown	PREDICTED: uncharacterized protein LOC109044797 [Bemisia tabaci]	--
BTA007219.2.gene	Btabaci_GLEAN_10007520	0.643092	0.296077	1.34551	0.544402	8.84705	8.47958	0.0342855	2.99191		up	[R]	General function prediction only	--	--	--	[E]	Amino acid transport and metabolism	Maltose acetyltransferase;; Bacterial transferase hexapeptide (six repeats);; Hexapeptide repeat of succinyl-transferase	Putative acetyltransferase DDB_G0275913 GN=DDB_G0275913 OS=Dictyostelium discoideum (Slime mold) PE=3 SV=1	--	--	PREDICTED: uncharacterized protein LOC109044622 [Bemisia tabaci]	--
BTA012526.1.gene	Btabaci_GLEAN_10004604	1.52084	1.60602	3.6928	4.8727	6.13469	6.79749	0.00120327	1.47962		up	--	--	--	--	--	[W]	Extracellular structures	von Willebrand factor type A domain;; von Willebrand factor type A domain	--	W	Extracellular structures	PREDICTED: uncharacterized protein LOC109044294 [Bemisia tabaci]	--
BTA012527.1.gene	Btabaci_GLEAN_10004605	4.86205	5.14377	6.32284	16.4837	19.1862	11.7547	5.04807e-09	1.49951		up	--	--	--	--	--	[T]	Signal transduction mechanisms	von Willebrand factor type A domain;; von Willebrand factor type A domain	--	T	Signal transduction mechanisms	PREDICTED: uncharacterized protein LOC109044293 [Bemisia tabaci]	--
BTA016632.1.gene	Btabaci_GLEAN_10019425	0.142525	0.109716	0.116126	4.9816	3.63801	4.0358	3.33778e-19	4.98948		up	--	--	--	--	--	--	--	--	--	--	--	PREDICTED: uncharacterized protein LOC109044253 isoform X2 [Bemisia tabaci]	--
BTA006397.1.gene	Btabaci_GLEAN_10008015	0.099671	0.064518	0.129497	6.6559	6.24895	0.122726	0.00154146	5.35423		up	[RTKL]	General function prediction only;; Signal transduction mechanisms;; Transcription;; Replication, recombination and repair	--	K08898|5.93027e-136|phu:Phum_PHUM083230|K08898 lemur tyrosine kinase 2 [EC:2.7.10.1] | (RefSeq) hypothetical protein	--	--	--	Protein tyrosine kinase;; Protein kinase domain	Tyrosine-protein kinase transmembrane receptor Ror2 (Precursor) GN=Nrk OS=Drosophila melanogaster (Fruit fly) PE=1 SV=2	T	Signal transduction mechanisms	PREDICTED: uncharacterized protein LOC109043959 [Bemisia tabaci]	--
Bemisia_tabaci_newGene_34361	--	6.16245	3.61684	4.56728	11.7413	15.678	7.88055	1.08429e-05	1.26573		up	--	--	Cellular Component: membrane (GO:0016020);;	--	--	--	--	Domain of unknown function (DUF4728)	--	S	Function unknown	PREDICTED: uncharacterized protein LOC109043614 [Bemisia tabaci]	cellular component: membrane (GO:0016020)
BTA011945.1.gene	Btabaci_GLEAN_10004895	0.650627	0.160717	0.129023	1.21042	0.895226	0.661832	0.00494562	1.53625		up	--	--	--	--	--	--	--	--	--	S	Function unknown	PREDICTED: uncharacterized protein LOC109043168 isoform X2 [Bemisia tabaci]	--
BTA000776.1.gene	Btabaci_GLEAN_10023704	0.328237	0.743745	0.496253	2.38627	1.70321	1.08494	3.03587e-05	1.44773		up	--	--	--	--	--	--	--	--	--	S	Function unknown	PREDICTED: uncharacterized protein LOC109043168 isoform X2 [Bemisia tabaci]	--
BTA011693.1.gene	Btabaci_GLEAN_10020919	0.099891	0.104959	0.3439	2.99892	3.56394	3.87532	1.54239e-08	4.07506		up	--	--	--	--	--	--	--	--	--	--	--	PREDICTED: uncharacterized protein LOC109042832 [Bemisia tabaci]	--
Bemisia_tabaci_newGene_1593	--	0.106062	0.385701	0.245916	2.03568	0.624257	1.04278	0.00690774	2.21356		up	--	--	--	--	--	--	--	--	--	S	Function unknown	PREDICTED: uncharacterized protein LOC109042814 [Bemisia tabaci]	--
BTA004033.1.gene	Btabaci_GLEAN_10009504	0.248201	0.167136	0.197967	8.65508	9.20383	6.0651	1.46622e-08	4.96688		up	--	--	--	--	--	--	--	--	--	R	General function prediction only	PREDICTED: uncharacterized protein LOC109042752 [Bemisia tabaci]	--
Bemisia_tabaci_newGene_19736	--	1.19901	0.465754	1.92891	3.22107	2.58772	2.05811	0.0404527	1.01723		up	--	--	Molecular Function: hydroxymethylglutaryl-CoA lyase activity (GO:0004419);;	--	--	[R]	General function prediction only	Domain of unknown function (DUF3338)	--	S	Function unknown	PREDICTED: uncharacterized protein LOC109042720 isoform X1 [Bemisia tabaci]	biological process: metabolic process (GO:0008152);; molecular function: catalytic activity (GO:0003824)
BTA019326.1.gene	Btabaci_GLEAN_10018244	2.89863	2.00835	2.7872	6.24457	6.50468	4.54333	0.000674809	1.14894		up	--	--	--	--	--	[S]	Function unknown	Glycosyltransferase family 92	--	S	Function unknown	PREDICTED: uncharacterized protein LOC109042703 [Bemisia tabaci]	--
BTA007726.1.gene	Btabaci_GLEAN_10007245	1.53443	0.759978	0.267683	2.56034	2.5518	1.45277	0.0275832	1.29677		up	--	--	--	K12114|9.67528e-68|nvi:100116208|K12114 vrille | (RefSeq) probable serine/threonine-protein kinase yakA	Circadian rhythm - fly (ko04711)	[K]	Transcription	Basic region leucine zipper;; bZIP transcription factor	Cell death specification protein 2 GN=ces-2 OS=Caenorhabditis elegans PE=1 SV=1	K	Transcription	PREDICTED: uncharacterized protein LOC109042498 [Bemisia tabaci]	--
BTA017998.1.gene	Btabaci_GLEAN_10002032	3.91324	2.02991	1.89765	15.2042	6.31725	4.64509	0.0249129	1.67878		up	--	--	--	--	--	[O]	Posttranslational modification, protein turnover, chaperones	--	--	O	Posttranslational modification, protein turnover, chaperones	PREDICTED: uncharacterized protein LOC109042410 isoform X5 [Bemisia tabaci]	--
BTA026025.1.gene	Btabaci_GLEAN_10024557	2.46165	2.06058	3.36239	6.30148	6.22654	3.88483	0.00652033	1.21124		up	--	--	--	K07525|0|api:100168852|K07525 neuronal guanine nucleotide exchange factor | (RefSeq) uncharacterized LOC100168852	--	[T]	Signal transduction mechanisms	RhoGEF domain;; SH3 domain;; Variant SH3 domain;; Variant SH3 domain	Putative protein tag-52 GN=tag-52 OS=Caenorhabditis elegans PE=3 SV=1	T	Signal transduction mechanisms	PREDICTED: uncharacterized protein LOC109042198 isoform X1 [Bemisia tabaci]	--
BTA027506.1.gene	Btabaci_GLEAN_10026696	2.89626	1.70444	3.5814	9.91206	5.11777	4.93951	0.000851711	1.28593		up	--	--	--	--	--	--	--	--	--	--	--	PREDICTED: uncharacterized protein LOC109042119 isoform X1 [Bemisia tabaci]	--
BTA011930.1.gene	CUFF50.581.1	0.834741	0.753761	0.133265	1.44602	1.70402	1.98904	0.013962	1.54253		up	--	--	--	--	--	--	--	Integrase core domain	Uncharacterized protein K02A2.6 GN=K02A2.6 OS=Caenorhabditis elegans PE=3 SV=1	R	General function prediction only	PREDICTED: uncharacterized protein LOC109041684, partial [Bemisia tabaci]	--
BTA009245.3.gene	Btabaci_GLEAN_10021546	0.312353	0	0.042072	1.21229	0.575623	0.819978	0.00122776	2.86413		up	--	--	Cellular Component: voltage-gated sodium channel complex (GO:0001518);; Molecular Function: voltage-gated sodium channel activity (GO:0005248);; Biological Process: regulation of ion transmembrane transport (GO:0034765);; Biological Process: sodium ion transmembrane transport (GO:0035725);;	--	--	[PT]	Inorganic ion transport and metabolism;; Signal transduction mechanisms	Ion transport protein;; Retrotransposon gag protein	Sodium channel protein 60E OS=Drosophila melanogaster (Fruit fly) PE=2 SV=5	PT	Inorganic ion transport and metabolism;; Signal transduction mechanisms	PREDICTED: uncharacterized protein LOC109041683 [Bemisia tabaci]	cellular component: cell (GO:0005623);; cellular component: membrane (GO:0016020);; cellular component: macromolecular complex (GO:0032991);; cellular component: membrane part (GO:0044425);; cellular component: cell part (GO:0044464);; biological process: cellular process (GO:0009987);; biological process: single-organism process (GO:0044699);; biological process: localization (GO:0051179);; biol…
BTA000033.1.gene	Btabaci_GLEAN_10027219	0.089824	0.069096	0.091707	3.3051	3.67482	2.45207	1.08896e-25	5.13757		up	--	--	--	--	--	--	--	--	Protein suppressor of hairy wing GN=su(Hw) OS=Drosophila melanogaster (Fruit fly) PE=1 SV=2	R	General function prediction only	PREDICTED: uncharacterized protein LOC109041319 [Bemisia tabaci]	--
BTA021034.1.gene	Btabaci_GLEAN_10025236	0.799287	1.52089	0.794282	1.80391	2.12867	1.43112	0.000934848	1.46874		up	--	--	--	--	--	--	--	Protein phosphatase 1 regulatory subunit 35 C-terminus	--	--	--	PREDICTED: uncharacterized protein LOC109041274 isoform X1 [Bemisia tabaci]	--
Bemisia_tabaci_newGene_33388	--	0.957418	0.63878	1.49892	4.05948	2.83422	2.22327	0.0184171	1.5355		up	--	--	--	--	--	[TV]	Signal transduction mechanisms;; Defense mechanisms	--	--	S	Function unknown	PREDICTED: uncharacterized protein LOC109041161 isoform X1 [Bemisia tabaci]	--
Bemisia_tabaci_newGene_29016	--	0.151674	0.075793	0	0.190295	0.80409	0.303327	0.0151977	2.32861		up	[R]	General function prediction only	--	--	--	--	--	--	--	S	Function unknown	PREDICTED: uncharacterized protein LOC109040913 [Bemisia tabaci]	--
BTA021847.2.gene	Btabaci_GLEAN_10017190	0.095839	0.109199	12.2055	15.5556	12.5107	11.4236	0.00991828	1.73382		up	--	--	--	--	--	--	--	--	--	--	--	PREDICTED: uncharacterized protein LOC109040391 [Bemisia tabaci]	--
Bemisia_tabaci_newGene_8102	--	0.252401	0.317861	0.542935	0.920656	1.10235	0.656645	0.0222764	1.2268		up	--	--	--	--	--	--	--	Protein of unknown function (DUF1759);; Putative peptidase (DUF1758)	--	S	Function unknown	PREDICTED: uncharacterized protein LOC109039930 [Bemisia tabaci]	--
BTA017524.1.gene	Btabaci_GLEAN_10019127	0.856577	0.07354	0.169554	1.25979	1.71159	1.16891	1.80123e-05	2.04425		up	--	--	--	--	--	--	--	--	--	S	Function unknown	PREDICTED: uncharacterized protein LOC109039650 isoform X2 [Bemisia tabaci]	--
BTA015118.2.gene	Btabaci_GLEAN_10019905	2.67368	1.09268	1.02838	4.96759	3.10808	2.21077	0.0186161	1.06309		up	--	--	Cellular Component: extracellular region (GO:0005576);; Biological Process: chitin metabolic process (GO:0006030);; Molecular Function: chitin binding (GO:0008061);;	--	--	--	--	Chitin binding Peritrophin-A domain	--	R	General function prediction only	PREDICTED: uncharacterized protein LOC109039550 [Bemisia tabaci]	cellular component: extracellular region (GO:0005576);; biological process: metabolic process (GO:0008152);; molecular function: binding (GO:0005488)
BTA022821.1.gene	Btabaci_GLEAN_10016639	0.0767	0.161767	0.11417	1.20064	1.56127	0.819554	1.56442e-05	3.20465		up	[R]	General function prediction only	--	--	--	[M]	Cell wall/membrane/envelope biogenesis	Ankyrin repeats (3 copies);; Ankyrin repeat;; Ankyrin repeats (many copies);; Ankyrin repeats (many copies);; Ankyrin repeat	Alpha-latroinsectotoxin-Lt1a (Precursor; Fragment) OS=Latrodectus tredecimguttatus (Mediterranean black widow spider) PE=1 SV=1	R	General function prediction only	PREDICTED: uncharacterized protein LOC109039535 [Bemisia tabaci]	--
BTA014433.1.gene	Btabaci_GLEAN_10020078	0.189393	0.132745	0.166902	0.767425	0.335295	0.470076	0.0227101	1.56474		up	--	--	--	--	--	--	--	CUB domain	--	R	General function prediction only	PREDICTED: uncharacterized protein LOC109039500 [Bemisia tabaci]	--
Bemisia_tabaci_newGene_32076	--	18.1779	0	0	32.6126	34.5714	29.3612	1.39454e-07	2.46567		up	--	--	--	--	--	--	--	--	--	--	--	PREDICTED: uncharacterized protein LOC109039312 [Bemisia tabaci]	--
Bemisia_tabaci_newGene_6246	--	0.541249	0.260875	0.400981	1.1099	1.19037	0.64531	0.0066482	1.25459		up	--	--	--	--	--	--	--	--	--	--	--	PREDICTED: uncharacterized protein LOC109038874 isoform X4 [Bemisia tabaci]	--
Bemisia_tabaci_newGene_33472	--	0.059459	0.074373	0.081263	0.324556	0.547858	1.36262	0.000415207	2.84921		up	--	--	--	--	--	--	--	YqaJ-like viral recombinase domain;; Herpesvirus alkaline exonuclease	--	S	Function unknown	PREDICTED: uncharacterized protein LOC109038608 [Bemisia tabaci]	--
BTA022977.1.gene	Btabaci_GLEAN_10016580	0.274163	0	0.591758	0.477583	1.33471	0.782948	0.0376777	1.34681		up	--	--	--	--	--	--	--	--	--	S	Function unknown	PREDICTED: uncharacterized protein LOC109038146 [Bemisia tabaci]	--
BTA017872.1.gene	Btabaci_GLEAN_10002073	1.56186	0.497674	1.37656	2.94528	3.52252	1.69295	0.0433614	1.26057		up	--	--	--	--	--	--	--	--	--	--	--	PREDICTED: uncharacterized protein LOC109037985 [Bemisia tabaci]	--
BTA015807.1.gene	Btabaci_GLEAN_10025699	0.169729	0.093296	0.209486	3.33189	3.92991	0.219583	0.00556163	3.85244		up	--	--	--	--	--	--	--	--	--	S	Function unknown	PREDICTED: uncharacterized protein LOC109037434 isoform X1 [Bemisia tabaci]	--
Bemisia_tabaci_newGene_825	--	0.987642	1.92981	1.41945	1.05444	0.771475	0.474997	0.00692086	1.01858		up	--	--	--	--	--	--	--	--	--	S	Function unknown	PREDICTED: uncharacterized protein LOC109037387 isoform X2 [Bemisia tabaci]	--
BTA024435.2.gene	Btabaci_GLEAN_10024807	1.575	0.699879	1.88358	4.3728	2.40304	2.02105	0.0173004	1.07723		up	--	--	--	--	--	--	--	--	--	--	--	PREDICTED: uncharacterized protein LOC109037197 [Bemisia tabaci]	--
Bemisia_tabaci_newGene_26141	--	0.218424	0.210737	0.252365	0.518186	0.968661	0.55205	0.0269975	1.5357		up	--	--	--	--	--	--	--	--	--	--	--	PREDICTED: uncharacterized protein LOC109036953 [Bemisia tabaci]	--
BTA001256.1.gene	Btabaci_GLEAN_10026523	0.077867	0.036245	0.101297	0.30186	0.435851	0.138424	0.020157	1.89805		up	--	--	--	--	--	--	--	--	--	S	Function unknown	PREDICTED: uncharacterized protein LOC109036810 [Bemisia tabaci]	--
BTA013356.1.gene	Btabaci_GLEAN_10004185	0.275637	0.340527	0.377091	1.34289	2.28423	1.20677	0.0489394	2.11813		up	--	--	--	K05701|3.85733e-16|nvi:100123379|K05701 tight junction protein 1 | (RefSeq) tight junction protein ZO-1	--	--	--	--	--	S	Function unknown	PREDICTED: uncharacterized protein LOC109036799 [Bemisia tabaci]	--
BTA023265.3.gene	Btabaci_GLEAN_10016401	0.709102	0.777194	1.47083	2.18361	2.67442	1.4465	1.29793e-05	1.06972		up	--	--	--	--	--	--	--	--	--	--	--	PREDICTED: uncharacterized protein LOC109036629 [Bemisia tabaci]	--
Bemisia_tabaci_newGene_2896	--	0.216433	0.591395	1.32299	2.8997	2.47966	1.69207	0.00257141	1.68544		up	--	--	--	--	--	--	--	--	--	--	--	PREDICTED: uncharacterized protein LOC109036609 [Bemisia tabaci]	--
BTA015207.1.gene	Btabaci_GLEAN_10003279	0.186436	0.12924	0.156308	7.65286	7.77093	6.19008	9.23853e-25	5.37054		up	[OU]	Posttranslational modification, protein turnover, chaperones;; Intracellular trafficking, secretion, and vesicular transport	--	K17578|7.9487e-74|phu:Phum_PHUM441140|K17578 zinc finger CCHC domain-containing protein 9 | (RefSeq) zinc finger protein cchc domain containing protein, putative	--	--	--	Zinc knuckle	DNA-binding protein HEXBP GN=HEXBP OS=Leishmania major PE=3 SV=1	OU	Posttranslational modification, protein turnover, chaperones;; Intracellular trafficking, secretion, and vesicular transport	PREDICTED: uncharacterized protein LOC109036481 [Bemisia tabaci]	--
BTA026765.2.gene	Btabaci_GLEAN_10014323	0.145051	0.000926	0.546324	0.473135	1.126	0.728179	0.00561285	1.88317		up	--	--	--	--	--	--	--	Predicted AAA-ATPase	--	S	Function unknown	PREDICTED: uncharacterized protein LOC109036422 [Bemisia tabaci]	--
BTA029359.2.gene	CUFF120.203.1	1.60086	0.424642	0.332792	4.80013	1.74376	2.47536	0.00645276	1.93197		up	--	--	--	--	--	--	--	--	--	--	--	PREDICTED: uncharacterized protein LOC109036044 isoform X2 [Bemisia tabaci]	--
BTA005599.1.gene	Btabaci_GLEAN_10008535	0.760654	0.588736	0.82359	2.08776	1.39797	1.07866	0.0111205	1.03294		up	--	--	--	--	--	--	--	Domain of unknown function (DUF4470);; MYND finger	--	S	Function unknown	PREDICTED: uncharacterized protein LOC109035832 isoform X3 [Bemisia tabaci]	--
BTA012256.1.gene	Btabaci_GLEAN_10020769	1.34438	2.7378	1.48798	6.46216	7.29582	3.45808	4.67917e-05	1.32739		up	--	--	--	--	--	--	--	--	--	--	--	PREDICTED: uncharacterized protein LOC109035743 isoform X1 [Bemisia tabaci]	--
BTA027429.1.gene	Btabaci_GLEAN_10013850	0.177607	0.116317	8.04344	8.72188	10.0071	6.5091	0.0144166	1.6469		up	[R]	General function prediction only	--	--	--	[M]	Cell wall/membrane/envelope biogenesis	Ankyrin repeats (3 copies);; Ankyrin repeat;; Ankyrin repeats (many copies);; Ankyrin repeats (many copies);; Ankyrin repeat	Tankyrase OS=Drosophila melanogaster (Fruit fly) PE=1 SV=1	R	General function prediction only	PREDICTED: uncharacterized protein LOC109035644 [Bemisia tabaci]	--
BTA008424.1.gene	Btabaci_GLEAN_10006875	2.02937	0.762286	1.70459	4.12575	3.13313	2.14919	0.00367571	1.05664		up	[L]	Replication, recombination and repair	Molecular Function: catalytic activity (GO:0003824);;	K10900|3.54121e-37|tca:658153|K10900 werner syndrome ATP-dependent helicase [EC:3.6.4.12] | (RefSeq) Werner syndrome ATP-dependent helicase	--	[L]	Replication, recombination and repair	DEAD/DEAH box helicase;; Helicase conserved C-terminal domain;; Phosphoribosyl transferase domain;; Type III restriction enzyme, res subunit	Putative ATP-dependent DNA helicase Q1 {ECO:0000250|UniProtKB:P46063} GN=CBG24191 OS=Caenorhabditis briggsae PE=3 SV=1	L	Replication, recombination and repair	PREDICTED: uncharacterized protein LOC109035126 [Bemisia tabaci]	molecular function: catalytic activity (GO:0003824)
Bemisia_tabaci_newGene_14295	--	1.2796	2.30141	1.90736	6.72142	4.28674	4.97997	0.0333386	1.38859		up	--	--	--	--	--	--	--	--	--	S	Function unknown	PREDICTED: uncharacterized protein LOC109034888 isoform X3 [Bemisia tabaci]	--
BTA008916.1.gene	Btabaci_GLEAN_10021607	3.68024	1.99573	2.97421	6.33875	9.17652	4.7333	0.011772	1.21204		up	--	--	--	--	--	--	--	--	--	--	--	PREDICTED: uncharacterized protein LOC109034861 [Bemisia tabaci]	--
BTA029805.1.gene	Btabaci_GLEAN_10012254	1.97624	1.94939	4.36975	4.97845	10.4834	3.82965	0.0488093	1.17939		up	--	--	--	--	--	--	--	--	--	--	--	PREDICTED: uncharacterized protein LOC109034722 [Bemisia tabaci]	--
BTA004633.2.gene	Btabaci_GLEAN_10009140	0.238188	0.106211	0.271819	2.36383	4.30567	4.69826	1.71946e-07	4.19223		up	--	--	--	--	--	--	--	OB-fold nucleic acid binding domain	--	--	--	PREDICTED: uncharacterized protein LOC109034716 [Bemisia tabaci]	--
Bemisia_tabaci_newGene_26245	--	1.59896	1.84956	2.53557	7.65849	3.73918	2.76241	0.0320914	1.17938		up	--	--	--	K10091|1.65785e-15|cmy:102937912|K10091 galectin-4 | (RefSeq) Galectin-4; galectin-4-like	--	[W]	Extracellular structures	Galactoside-binding lectin	32 kDa beta-galactoside-binding lectin lec-3 OS=Caenorhabditis elegans OX=6239 GN=lec-3 PE=2 SV=3	S	Function unknown	PREDICTED: uncharacterized protein LOC109034665 [Bemisia tabaci]	--
BTA021094.1.gene	CUFF87.766.1	0.6383	1.78237	0.675717	11.9972	2.43231	5.00713	0.0213065	2.53323		up	--	--	--	--	--	--	--	--	--	--	--	PREDICTED: uncharacterized protein LOC109032932 [Bemisia tabaci]	--
BTA002578.1.gene	Btabaci_GLEAN_10023271	4.10539	2.69346	2.99382	5.77919	9.60423	9.42506	0.0393132	1.37001		up	--	--	--	--	--	--	--	--	--	--	--	PREDICTED: uncharacterized protein LOC109032906 [Bemisia tabaci]	--
BTA012130.1.gene	Btabaci_GLEAN_10004802	0.126852	0.115225	0.105506	2.72558	3.1212	0.246986	0.00339288	3.93407		up	--	--	--	K09228|4.1766e-10|lgi:LOTGIDRAFT_137986|K09228 KRAB domain-containing zinc finger protein | (RefSeq) hypothetical protein	--	[R]	General function prediction only	C2H2-type zinc finger;; Zinc finger, C2H2 type	Serendipity locus protein delta GN=Sry-delta OS=Drosophila melanogaster (Fruit fly) PE=1 SV=2	R	General function prediction only	PREDICTED: uncharacterized protein LOC109032794 [Bemisia tabaci]	--
Bemisia_tabaci_newGene_20597	--	1.03277	0.072987	0.135393	1.99552	0.851578	0.795687	0.0442416	1.33747		up	--	--	--	--	--	--	--	--	--	S	Function unknown	PREDICTED: uncharacterized protein LOC109032190 isoform X2 [Bemisia tabaci]	--
BTA024883.1.gene	Btabaci_GLEAN_10015538	3.17987	3.11032	3.02714	7.57041	11.8988	3.4284	0.0190889	1.52164		up	--	--	--	--	--	--	--	MYND finger	--	S	Function unknown	PREDICTED: uncharacterized protein LOC109032099 isoform X1 [Bemisia tabaci]	--
BTA026778.1.gene	Btabaci_GLEAN_10014316	0.752469	0.698851	1.14692	1.96265	2.35125	1.31078	0.00247179	1.02812		up	--	--	--	--	--	--	--	MYND finger	--	S	Function unknown	PREDICTED: uncharacterized protein LOC109032099 isoform X1 [Bemisia tabaci]	--
BTA014314.1.gene	Btabaci_GLEAN_10020123	1.97258	1.11234	2.24975	5.52029	8.71103	4.66232	0.00497959	1.77281		up	--	--	--	--	--	--	--	--	--	--	--	PREDICTED: uncharacterized protein LOC109031559 [Bemisia tabaci]	--
BTA016848.2.gene	CUFF72.270.1	1.38084	0.397714	0.77365	5.57265	3.8525	1.4532	0.00315346	2.04172		up	--	--	--	--	--	--	--	--	--	--	--	PREDICTED: uncharacterized protein LOC109031375 [Bemisia tabaci]	--
Bemisia_tabaci_newGene_2580	--	4.68869	3.15044	4.14959	12.5219	15.1872	5.76629	0.000568203	1.42892		up	--	--	--	--	--	--	--	--	--	--	--	PREDICTED: uncharacterized protein LOC109030991 isoform X2 [Bemisia tabaci]	--
Bemisia_tabaci_newGene_22146	--	9.22423	4.50802	8.76028	22.986	14.5808	10.0724	0.00551479	1.05762		up	[C]	Energy production and conversion	Molecular Function: catalytic activity (GO:0003824);; Cellular Component: mitochondrion (GO:0005739);; Cellular Component: lipid droplet (GO:0005811);; Cellular Component: cytosol (GO:0005829);; Biological Process: neurogenesis (GO:0022008);;	--	--	[C]	Energy production and conversion	--	--	C	Energy production and conversion	PREDICTED: uncharacterized protein LOC109030382 [Bemisia tabaci]	molecular function: catalytic activity (GO:0003824);; cellular component: cell (GO:0005623);; cellular component: organelle (GO:0043226);; cellular component: cell part (GO:0044464);; biological process: cellular process (GO:0009987);; biological process: developmental process (GO:0032502);; biological process: single-organism process (GO:0044699)
BTA022164.1.gene	Btabaci_GLEAN_10017022	16.1739	5.72576	8.49494	25.7893	22.6045	14.4613	0.000945992	1.0337		up	--	--	--	--	--	--	--	--	--	--	--	PREDICTED: uncharacterized protein LOC109030227 [Bemisia tabaci]	--
BTA009020.1.gene	Btabaci_GLEAN_10027137	2.44641	1.10272	1.85389	7.47473	3.96725	2.88969	0.00754814	1.38075		up	--	--	--	--	--	--	--	Smoothelin cytoskeleton protein	--	S	Function unknown	PREDICTED: uncharacterized protein LOC109030221 [Bemisia tabaci]	--
BTA026047.1.gene	Btabaci_GLEAN_10014802	0.280123	0.061734	0.215841	1.16664	0.502559	0.408113	0.00814557	1.87053		up	--	--	--	--	--	--	--	--	--	S	Function unknown	PREDICTED: uncharacterized protein LOC109030179 [Bemisia tabaci]	--
BTA014467.1.gene	Btabaci_GLEAN_10003620	0.349357	0.152806	0.521444	1.22491	1.52903	0.435071	0.0064229	1.36768		up	--	--	--	--	--	--	--	--	--	S	Function unknown	PREDICTED: uncharacterized protein LOC109029979 [Bemisia tabaci]	--
BTA018175.1.gene	Btabaci_GLEAN_10001932	0.619457	0.745678	0.675102	2.27508	1.39044	0.78876	0.0299426	1.04285		up	--	--	--	--	--	--	--	--	--	S	Function unknown	PREDICTED: uncharacterized protein LOC109029792 isoform X5 [Bemisia tabaci]	--
BTA000021.1.gene	Btabaci_GLEAN_10027207	0.549605	0	1.00792	1.17804	1.12456	1.10827	0.0414256	1.2156		up	[G]	Carbohydrate transport and metabolism	--	--	--	[G]	Carbohydrate transport and metabolism	Glycosyl hydrolases family 31;; Melibiase	--	G	Carbohydrate transport and metabolism	PREDICTED: uncharacterized family 31 glucosidase KIAA1161-like [Bemisia tabaci]	--
BTA017004.1.gene	Btabaci_GLEAN_10019320	3.46031	2.1238	3.56327	7.16194	5.17159	3.99572	0.00140775	1.57605		up	--	--	Molecular Function: phospholipid binding (GO:0005543);;	K17083|0|ame:408836|K17083 kindlin 2 | (RefSeq) unc-112-related protein	--	--	--	FERM central domain;; PH domain	Unc-112-related protein GN=Fit1 OS=Drosophila melanogaster (Fruit fly) PE=1 SV=1	Z	Cytoskeleton	PREDICTED: unc-112-related protein-like [Bemisia tabaci]	molecular function: binding (GO:0005488)
BTA026589.1.gene	Btabaci_GLEAN_10024470	2.23176	1.41582	1.7035	3.89593	1.71726	2.39758	0.0406189	1.18476		up	[T]	Signal transduction mechanisms	Molecular Function: protein tyrosine phosphatase activity (GO:0004725);; Biological Process: peptidyl-tyrosine dephosphorylation (GO:0035335);;	K05696|5.18917e-99|nvi:100120226|K05696 tyrosine-protein phosphatase non-receptor type 1 [EC:3.1.3.48] | (RefSeq) tyrosine-protein phosphatase non-receptor type 1	--	[T]	Signal transduction mechanisms	Protein-tyrosine phosphatase	Tyrosine-protein phosphatase non-receptor type 61F GN=Ptp61F OS=Drosophila melanogaster (Fruit fly) PE=1 SV=1	T	Signal transduction mechanisms	PREDICTED: tyrosine-protein phosphatase non-receptor type 1-like isoform X1 [Bemisia tabaci]	biological process: metabolic process (GO:0008152);; biological process: cellular process (GO:0009987);; molecular function: catalytic activity (GO:0003824)
Bemisia_tabaci_newGene_14073	--	0.439431	0.277125	0.482823	0.63062	0.893061	0.78864	0.0265119	1.0484		up	--	--	--	--	--	--	--	--	--	--	--	PREDICTED: tyrosine-protein phosphatase 99A-like isoform X2 [Bemisia tabaci]	--
BTA019517.1.gene	Btabaci_GLEAN_10025434	0.636593	0.605695	2.43114	2.57613	2.68882	1.9319	0.0498169	1.01738		up	[RTKL]	General function prediction only;; Signal transduction mechanisms;; Transcription;; Replication, recombination and repair	--	--	--	[T]	Signal transduction mechanisms	Protein tyrosine kinase;; Protein kinase domain;; P21-Rho-binding domain	Tyrosine-protein kinase PR2 GN=PR2 OS=Drosophila melanogaster (Fruit fly) PE=1 SV=3	T	Signal transduction mechanisms	PREDICTED: tyrosine-protein kinase PR2 isoform X1 [Bemisia tabaci]	--
BTA024713.1.gene	Btabaci_GLEAN_10015641	3.54204	1.47364	1.41035	8.23276	5.60557	5.127	5.20835e-05	1.5302		up	--	--	--	K00501|7.00331e-66|ame:408930|K00501 tyrosine 3-monooxygenase [EC:1.14.16.2] | (RefSeq) TyHyd, GB15303; tyrosine hydroxylase	Tyrosine metabolism (ko00350)	[E]	Amino acid transport and metabolism	--	Tyrosine 3-monooxygenase GN=ple OS=Drosophila melanogaster (Fruit fly) PE=2 SV=2	E	Amino acid transport and metabolism	PREDICTED: tyrosine 3-monooxygenase [Bemisia tabaci]	--
BTA020573.1.gene	Btabaci_GLEAN_10017780	0.721661	1.0002	0.857477	6.05323	4.95664	3.65812	3.80268e-08	2.43612		up	--	--	--	--	--	[S]	Function unknown	Cytochrome B561, N terminal	Uncharacterized protein B0464.6 GN=B0464.6 OS=Caenorhabditis elegans PE=4 SV=2	S	Function unknown	PREDICTED: transmembrane protein 209 [Bemisia tabaci]	--
BTA022914.1.gene	Btabaci_GLEAN_10024989	2.30792	1.37079	3.09341	10.2744	10.1032	3.75861	0.00114981	2.05607		up	[G]	Carbohydrate transport and metabolism	Molecular Function: catalytic activity (GO:0003824);; Biological Process: trehalose biosynthetic process (GO:0005992);;	K16055|0|api:100158991|K16055 trehalose 6-phosphate synthase/phosphatase [EC:2.4.1.15 3.1.3.12] | (RefSeq) alpha,alpha-trehalose-phosphate synthase [UDP-forming]	Starch and sucrose metabolism (ko00500)	[G]	Carbohydrate transport and metabolism	Glycosyltransferase family 20;; TMC domain;; Trehalose-phosphatase	Alpha,alpha-trehalose-phosphate synthase [UDP-forming] A GN=tpsA OS=Dictyostelium discoideum (Slime mold) PE=2 SV=1	G	Carbohydrate transport and metabolism	PREDICTED: transmembrane channel-like protein 3 isoform X1 [Bemisia tabaci]	molecular function: catalytic activity (GO:0003824);; biological process: metabolic process (GO:0008152);; biological process: cellular process (GO:0009987);; biological process: single-organism process (GO:0044699)
BTA025550.1.gene	Btabaci_GLEAN_10015123	3.71624	2.50799	3.63191	7.43311	7.94617	5.34755	1.78147e-10	1.27745		up	--	--	Molecular Function: ion channel activity (GO:0005216);; Biological Process: ion transport (GO:0006811);; Cellular Component: integral component of membrane (GO:0016021);; Biological Process: transmembrane transport (GO:0055085);;	K04978|0|phu:Phum_PHUM046090|K04978 transient receptor potential cation channel subfamily M member 3 | (RefSeq) hypothetical protein	--	[PT]	Inorganic ion transport and metabolism;; Signal transduction mechanisms	Zinc finger, C2H2 type;; Ion transport protein;; C2H2-type zinc finger	Transient receptor potential cation channel trpm GN=Trpm OS=Drosophila melanogaster (Fruit fly) PE=1 SV=1	P	Inorganic ion transport and metabolism	PREDICTED: transient receptor potential cation channel trpm isoform X5 [Bemisia tabaci]	biological process: cellular process (GO:0009987);; biological process: single-organism process (GO:0044699);; biological process: localization (GO:0051179);; molecular function: transporter activity (GO:0005215);; cellular component: membrane (GO:0016020);; cellular component: membrane part (GO:0044425)
Bemisia_tabaci_newGene_2975	--	0.606859	0.582943	0.888737	2.42719	2.4361	1.29152	0.0166079	1.51663		up	--	--	--	--	--	--	--	--	--	--	--	PREDICTED: transcriptional activator GLI3 isoform X1 [Bemisia tabaci]	--
BTA018608.1.gene	Btabaci_GLEAN_10018628	0.975747	0.514618	6.76998	6.24423	7.37446	5.63107	0.033423	1.27749		up	--	--	--	K15603|1.22662e-105|ame:410553|K15603 transcription factor 4/12 | (RefSeq) da; protein daughterless	--	[K]	Transcription	Helix-loop-helix DNA-binding domain	Protein daughterless GN=da OS=Drosophila melanogaster (Fruit fly) PE=1 SV=1	K	Transcription	PREDICTED: transcription factor 12 isoform X3 [Bemisia tabaci]	--
BTA007060.1.gene	Btabaci_GLEAN_10007620	2.90538	1.6598	2.44577	7.49556	4.64101	3.47614	0.00211226	1.12564		up	--	--	--	--	--	--	--	--	--	S	Function unknown	PREDICTED: titin-like [Bemisia tabaci]	--
BTA015218.1.gene	Btabaci_GLEAN_10003268	0.492029	0.41706	1.00158	2.68488	2.11641	1.3196	0.000660946	1.41451		up	--	--	--	K12567|0|api:100169177|K12567 titin [EC:2.7.11.1] | (RefSeq) muscle M-line assembly protein unc-89	--	--	--	Spectrin repeat;; Immunoglobulin I-set domain	Titin GN=CG1915 OS=Drosophila melanogaster (Fruit fly) PE=1 SV=3	Z	Cytoskeleton	PREDICTED: titin isoform X12 [Bemisia tabaci]	--
BTA005662.2.gene	Btabaci_GLEAN_10022501	1.65756	1.56987	0.934574	5.38606	8.58666	2.61451	0.00287057	2.05557		up	--	--	--	--	--	--	--	Thaumatin family	--	R	General function prediction only	PREDICTED: thaumatin-like protein 1b [Bemisia tabaci]	--
BTA025925.1.gene	Btabaci_GLEAN_10014900	0.818905	0.38402	0.489928	1.40501	2.16646	0.613749	0.0450072	1.25816		up	--	--	--	--	--	[S]	Function unknown	Protein of unknown function (DUF3808);; Tetratricopeptide repeat	Uncharacterized protein C32D5.6 GN=C32D5.6 OS=Caenorhabditis elegans PE=4 SV=1	S	Function unknown	PREDICTED: tetratricopeptide repeat protein 39C-like [Bemisia tabaci]	--
BTA014347.1.gene	Btabaci_GLEAN_10003693	3.93516	2.84078	3.73692	9.23714	7.52	4.98607	0.00103329	1.02931		up	--	--	--	K18080|6.73754e-140|phu:Phum_PHUM145570|K18080 tensin | (RefSeq) tens, putative	--	--	--	C2 domain of PTEN tumour-suppressor protein	Putative protein phosphatase tag-83 GN=tag-83 OS=Caenorhabditis elegans PE=3 SV=2	TZ	Signal transduction mechanisms;; Cytoskeleton	PREDICTED: tensin isoform X1 [Bemisia tabaci]	--
BTA021971.1.gene	Btabaci_GLEAN_10017122	0.605567	0.301261	1.40361	2.4395	2.11428	1.55455	0.00184274	1.52358		up	--	--	Biological Process: microtubule cytoskeleton organization (GO:0000226);; Cellular Component: microtubule (GO:0005874);;	K18630|0|tca:663560|K18630 tektin-3 | (RefSeq) tektin-3	--	[Z]	Cytoskeleton	Tektin family	Tektin-B1 OS=Strongylocentrotus purpuratus (Purple sea urchin) PE=1 SV=1	Z	Cytoskeleton	PREDICTED: tektin-3-like isoform X3 [Bemisia tabaci]	biological process: cellular process (GO:0009987);; biological process: single-organism process (GO:0044699);; biological process: cellular component organization or biogenesis (GO:0071840);; cellular component: cell (GO:0005623);; cellular component: macromolecular complex (GO:0032991);; cellular component: organelle (GO:0043226);; cellular component: organelle part (GO:0044422);; cellular compo…
BTA004985.1.gene	Btabaci_GLEAN_10022651	0.188769	0	0.781947	2.6762	2.12546	1.21975	0.000164543	1.968		up	--	--	Molecular Function: binding (GO:0005488);;	K17988|0|shr:100922021|K17988 tectonin beta-propeller repeat-containing protein 1 | (RefSeq) TECPR1; tectonin beta-propeller repeat containing 1	--	[R]	General function prediction only	Propeller;; Integral peroxisomal membrane peroxin;; Galactoside-binding lectin	Tectonin beta-propeller repeat-containing protein GN=Pex23 OS=Drosophila melanogaster (Fruit fly) PE=2 SV=2	R	General function prediction only	PREDICTED: tectonin beta-propeller repeat-containing protein [Bemisia tabaci]	molecular function: binding (GO:0005488)
BTA006907.1.gene	Btabaci_GLEAN_10026263	0.28919	0.044318	0.253502	0.568478	0.285098	0.594306	0.0256466	1.37466		up	--	--	Molecular Function: DNA binding (GO:0003677);; Molecular Function: transcription factor activity, sequence-specific DNA binding (GO:0003700);; Cellular Component: nucleus (GO:0005634);; Biological Process: regulation of transcription, DNA-templated (GO:0006355);;	K10185|1.82021e-141|phu:Phum_PHUM147770|K10185 T-box protein 20 | (RefSeq) T-box protein H15, putative	--	[K]	Transcription	T-box	T-box protein H15 GN=H15 OS=Drosophila melanogaster (Fruit fly) PE=2 SV=2	K	Transcription	PREDICTED: T-box transcription factor TBX20-like [Bemisia tabaci]	molecular function: binding (GO:0005488);; biological process: biological regulation (GO:0065007);; molecular function: nucleic acid binding transcription factor activity (GO:0001071);; cellular component: cell (GO:0005623);; cellular component: organelle (GO:0043226);; cellular component: cell part (GO:0044464)
Bemisia_tabaci_newGene_5697	--	8.42965	7.78469	11.2372	24.5927	18.3338	13.9814	0.00138736	1.01667		up	--	--	--	K06826|8.58289e-39|tca:661043|K06826 nidogen (entactin) | (RefSeq) nidogen-1	--	[MW]	Cell wall/membrane/envelope biogenesis;; Extracellular structures	--	--	S	Function unknown	PREDICTED: sushi, nidogen and EGF-like domain-containing protein 1 [Bemisia tabaci]	--
Bemisia_tabaci_newGene_10872	--	2.25545	1.07363	1.38152	7.34207	2.51647	3.05548	0.036079	1.40855		up	--	--	Molecular Function: superoxide dismutase activity (GO:0004784);; Molecular Function: copper ion binding (GO:0005507);; Cellular Component: cytoplasm (GO:0005737);; Molecular Function: zinc ion binding (GO:0008270);; Biological Process: removal of superoxide radicals (GO:0019430);; Biological Process: oxidation-reduction process (GO:0055114);;	K04565|1.14131e-12|pxy:105385148|K04565 superoxide dismutase, Cu-Zn family [EC:1.15.1.1] | (RefSeq) superoxide dismutase [Cu-Zn]	Peroxisome (ko04146);; Longevity regulating pathway - multiple species (ko04213)	[P]	Inorganic ion transport and metabolism	Copper/zinc superoxide dismutase (SODC)	Superoxide dismutase [Cu-Zn] 4 OS=Dictyostelium discoideum OX=44689 GN=sodD PE=2 SV=1	P	Inorganic ion transport and metabolism	PREDICTED: superoxide dismutase [Cu-Zn]-like [Bemisia tabaci]	biological process: metabolic process (GO:0008152);; biological process: single-organism process (GO:0044699);; molecular function: catalytic activity (GO:0003824);; molecular function: antioxidant activity (GO:0016209);; molecular function: binding (GO:0005488);; cellular component: cell (GO:0005623);; cellular component: cell part (GO:0044464);; biological process: cellular process (GO:0009987)…
BTA028590.1.gene	Btabaci_GLEAN_10013006	3.53195	0.987021	2.14894	5.4326	5.873	2.00619	0.0289691	1.17179		up	--	--	--	K14611|2.62573e-43|phu:Phum_PHUM433690|K14611 solute carrier family 23 (nucleobase transporter), member 1/2 | (RefSeq) purine permease, putative	--	[F]	Nucleotide transport and metabolism	Permease family	--	P	Inorganic ion transport and metabolism	PREDICTED: solute carrier family 23 member 2-like isoform X1 [Bemisia tabaci]	--
BTA023897.1.gene	Btabaci_GLEAN_10016041	0.977665	0.223111	0.233832	1.85087	1.68277	1.32035	2.0639e-07	1.7603		up	[R]	General function prediction only	Molecular Function: neurotransmitter:sodium symporter activity (GO:0005328);; Biological Process: neurotransmitter transport (GO:0006836);; Cellular Component: integral component of membrane (GO:0016021);;	K05037|0|tca:657148|K05037 solute carrier family 6 (neurotransmitter transporter, serotonin) member 4 | (RefSeq) sodium-dependent serotonin transporter	--	[T]	Signal transduction mechanisms	Sodium:neurotransmitter symporter family	Sodium-dependent serotonin transporter GN=SerT OS=Drosophila melanogaster (Fruit fly) PE=2 SV=1	P	Inorganic ion transport and metabolism	PREDICTED: sodium-dependent serotonin transporter [Bemisia tabaci]	biological process: cellular process (GO:0009987);; biological process: single-organism process (GO:0044699);; biological process: localization (GO:0051179);; molecular function: transporter activity (GO:0005215);; cellular component: membrane (GO:0016020);; cellular component: membrane part (GO:0044425)
BTA025762.1.gene	Btabaci_GLEAN_10014981	1.50585	1.14943	0.464336	3.37526	2.77508	1.34278	0.013393	1.17663		up	[Q]	Secondary metabolites biosynthesis, transport and catabolism	Biological Process: single-organism process (GO:0044699);;	K05849|0|aga:AgaP_AGAP002859|K05849 solute carrier family 8 (sodium/calcium exchanger) | (RefSeq) AGAP002859-PA	--	[PT]	Inorganic ion transport and metabolism;; Signal transduction mechanisms	Calx-beta domain;; Sodium/calcium exchanger protein	Extracellular matrix protein 3 (Precursor) GN=ECM3 OS=Lytechinus variegatus (Green sea urchin) PE=1 SV=1	P	Inorganic ion transport and metabolism	PREDICTED: sodium/calcium exchanger 1 isoform X2 [Bemisia tabaci]	biological process: single-organism process (GO:0044699)
BTA027358.1.gene	Btabaci_GLEAN_10013882	5.54113	5.58988	0.398136	15.4104	10.4761	7.13607	0.00634802	1.41583		up	--	--	Biological Process: single-multicellular organism process (GO:0044707);; Biological Process: single-organism cellular process (GO:0044763);;	K05039|2.71991e-14|api:100168077|K05039 solute carrier family 6 (neurotransmitter transporter, GABA) member 6/8/11/12/13 | (RefSeq) sodium- and chloride-dependent GABA transporter ine	--	[T]	Signal transduction mechanisms	--	Sodium- and chloride-dependent GABA transporter ine OS=Drosophila melanogaster (Fruit fly) PE=1 SV=1	P	Inorganic ion transport and metabolism	PREDICTED: sodium- and chloride-dependent GABA transporter ine-like [Bemisia tabaci]	biological process: multicellular organismal process (GO:0032501);; biological process: single-organism process (GO:0044699);; biological process: cellular process (GO:0009987)
BTA024078.1.gene	Btabaci_GLEAN_10015944	2.2122	0.11607	0.698817	3.02702	2.95077	2.25194	0.0176846	1.57582		up	--	--	--	--	--	--	--	Transcriptional regulator, Out at first	Out at first short protein GN=oaf OS=Drosophila melanogaster (Fruit fly) PE=1 SV=2	R	General function prediction only	PREDICTED: serine/threonine-protein phosphatase 5-like [Bemisia tabaci]	--
BTA014562.1.gene	Btabaci_GLEAN_10003567	2.74773	3.03386	2.59893	7.61227	10.1861	5.70702	1.03089e-08	1.43393	3.29316	up	[RTKL]	General function prediction only;; Signal transduction mechanisms;; Transcription;; Replication, recombination and repair	--	K08864|0|api:100161469|K08864 tousled-like kinase [EC:2.7.11.1] | (RefSeq) serine/threonine-protein kinase tousled-like 2	--	[T]	Signal transduction mechanisms	Protein kinase domain;; Protein tyrosine kinase	Serine/threonine-protein kinase tousled-like 1 GN=tlk-1 OS=Caenorhabditis elegans PE=1 SV=3	T	Signal transduction mechanisms	PREDICTED: serine/threonine-protein kinase tousled-like 2 isoform X1 [Bemisia tabaci]	--
BTA005900.1.gene	Btabaci_GLEAN_10008341	1.10138	0.519646	0.34343	2.46299	2.19904	1.35857	0.0167022	1.56559	2.13984	up	[RTKL]	General function prediction only;; Signal transduction mechanisms;; Transcription;; Replication, recombination and repair	Molecular Function: nucleotide binding (GO:0000166);; Molecular Function: protein kinase activity (GO:0004672);; Biological Process: phosphorylation (GO:0016310);;	K08858|2.04296e-160|ame:410562|K08858 serine/threonine-protein kinase SBK [EC:2.7.11.1] | (RefSeq) serine/threonine-protein kinase SBK1	--	[T]	Signal transduction mechanisms	Protein kinase domain;; Protein tyrosine kinase	Putative serine/threonine-protein kinase C01C4.3 GN=C01C4.3 OS=Caenorhabditis elegans PE=3 SV=3	T	Signal transduction mechanisms	PREDICTED: serine/threonine-protein kinase SBK1 [Bemisia tabaci]	molecular function: binding (GO:0005488);; biological process: metabolic process (GO:0008152);; biological process: cellular process (GO:0009987);; molecular function: catalytic activity (GO:0003824)
BTA007976.1.gene	CUFF33.842.1	0.216398	0.278667	0.79035	1.11281	2.00557	0.794801	0.0397854	1.32879		up	--	--	--	--	--	--	--	--	--	--	--	PREDICTED: serine/threonine-protein kinase ATR [Bemisia tabaci]	--
BTA011325.1.gene	Btabaci_GLEAN_10021010	0.402347	0.43898	0.739977	0.794093	1.27108	0.829306	0.0101125	1.51883		up	--	--	--	--	--	--	--	--	--	S	Function unknown	PREDICTED: serine/arginine repetitive matrix protein 2 isoform X2 [Bemisia tabaci]	--
BTA003003.1.gene	CUFF12.598.2	0.321349	0.454106	0.494237	1.33108	1.70022	0.967675	0.0272552	1.57607		up	--	--	--	K04585|4.93905e-117|nvi:100122176|K04585 parathyroid hormone receptor 1 | (RefSeq) parathyroid hormone/parathyroid hormone-related peptide receptor-like	Neuroactive ligand-receptor interaction (ko04080)	[T]	Signal transduction mechanisms	7 transmembrane receptor (Secretin family);; Hormone receptor domain	PDF receptor GN=Pdfr OS=Drosophila melanogaster (Fruit fly) PE=1 SV=2	T	Signal transduction mechanisms	PREDICTED: secretin receptor-like [Bemisia tabaci]	--
BTA014196.1.gene	Btabaci_GLEAN_10003756	2.8376	3.51877	1.15336	6.20775	3.90487	2.93656	0.0258308	1.06699		up	--	--	--	--	--	--	--	Fibronectin type III domain	Twitchin {ECO:0000303|PubMed:7190524} OS=Caenorhabditis elegans PE=1 SV=3	T	Signal transduction mechanisms	PREDICTED: SEC14 domain and spectrin repeat-containing protein 1-B [Bemisia tabaci]	--
BTA014153.1.gene	Btabaci_GLEAN_10020165	1.01203	0.925339	1.35058	2.71899	3.55505	3.20577	9.79316e-05	1.12292		up	--	--	--	--	--	--	--	CD36 family	Protein croquemort GN=crq OS=Drosophila melanogaster (Fruit fly) PE=1 SV=2	T	Signal transduction mechanisms	PREDICTED: scavenger receptor class B member 1 [Bemisia tabaci]	--
BTA009561.1.gene	Btabaci_GLEAN_10006240	0.21646	0.177672	0.252108	12.9554	14.8024	10.4877	4.00091e-43	5.79676		up	[O]	Posttranslational modification, protein turnover, chaperones	--	K16686|3.2635e-134|api:100167601|K16686 scaffold protein salvador | (RefSeq) scaffold protein salvador	Apoptosis - fly (ko04214);; Hippo signaling pathway - fly (ko04391);; Hippo signaling pathway -multiple species (ko04392)	[R]	General function prediction only	WW domain	Scaffold protein salvador GN=sav OS=Drosophila melanogaster (Fruit fly) PE=1 SV=2	R	General function prediction only	PREDICTED: scaffold protein salvador [Bemisia tabaci]	--
Bemisia_tabaci_newGene_23135	--	1.96279	0.464515	1.50569	3.71405	2.64893	2.59199	0.0279887	1.21499		up	--	--	--	--	--	--	--	--	--	--	--	PREDICTED: RNA pseudouridylate synthase domain-containing protein 2-like isoform X2 [Bemisia tabaci]	--
BTA025985.1.gene	CUFF107.269.1	3.06941	2.2797	10.8678	16.1771	9.6565	7.22461	1.32175e-05	1.22281		up	--	--	--	--	--	--	--	Ribosome inactivating protein	--	--	--	PREDICTED: ribosome-inactivating protein luffaculin 1-like [Bemisia tabaci]	--
BTA027695.1.gene	Btabaci_GLEAN_10013731	6.41591	3.67624	3.47563	10.1989	7.26445	9.91106	0.0289936	1.02218		up	[H]	Coenzyme transport and metabolism	Molecular Function: kinase activity (GO:0016301);; Biological Process: cellular metabolic process (GO:0044237);;	K00861|1.85976e-62|phu:Phum_PHUM450170|K00861 riboflavin kinase [EC:2.7.1.26] | (RefSeq) Riboflavin kinase, putative	Riboflavin metabolism (ko00740)	[H]	Coenzyme transport and metabolism	Riboflavin kinase	Putative riboflavin kinase GN=anon-84Ea OS=Drosophila melanogaster (Fruit fly) PE=2 SV=1	H	Coenzyme transport and metabolism	PREDICTED: riboflavin kinase [Bemisia tabaci]	biological process: metabolic process (GO:0008152);; molecular function: catalytic activity (GO:0003824);; biological process: cellular process (GO:0009987)
BTA023131.1.gene	Btabaci_GLEAN_10024953	0.714368	1.30474	0.164744	1.77034	5.0569	3.52759	0.00377965	1.93926		up	[R]	General function prediction only	Molecular Function: GTP binding (GO:0005525);; Cellular Component: intracellular (GO:0005622);; Biological Process: small GTPase mediated signal transduction (GO:0007264);;	K07868|0|phu:Phum_PHUM025340|K07868 Rho-related BTB domain-containing protein 1/2 | (RefSeq) rhogtpase, putative	Ubiquitin mediated proteolysis (ko04120)	[R]	General function prediction only	BTB/POZ domain;; Ras family;; Miro-like protein	Ras-related protein Rac1 (Precursor) GN=Rac1 OS=Drosophila melanogaster (Fruit fly) PE=1 SV=2	R	General function prediction only	PREDICTED: rho-related BTB domain-containing protein 1 [Bemisia tabaci]	molecular function: binding (GO:0005488);; cellular component: cell (GO:0005623);; cellular component: cell part (GO:0044464);; biological process: cellular process (GO:0009987);; biological process: signaling (GO:0023052);; biological process: single-organism process (GO:0044699);; biological process: response to stimulus (GO:0050896);; biological process: biological regulation (GO:0065007)
BTA001736.1.gene	Btabaci_GLEAN_10010864	0.321171	0.437234	0.620156	0.915229	1.93688	1.41005	0.0103898	1.75095		up	--	--	--	K13710|8.73281e-170|bmor:101745236|K13710 Rho guanine nucleotide exchange factor 7 | (RefSeq) uncharacterized LOC101745236	--	[F]	Nucleotide transport and metabolism	RhoGEF domain;; Variant SH3 domain;; SH3 domain;; Variant SH3 domain	Sex muscle abnormal protein 5 GN=sem-5 OS=Caenorhabditis elegans PE=1 SV=1	T	Signal transduction mechanisms	PREDICTED: rho guanine nucleotide exchange factor 7 isoform X2 [Bemisia tabaci]	--
BTA004002.2.gene	CUFF18.342.1	0.080539	0.049226	0.074185	15.4447	12.8801	12.5066	1.40938e-107	7.52181		up	[L]	Replication, recombination and repair	--	--	--	[R]	General function prediction only	Integrase core domain;; Reverse transcriptase (RNA-dependent DNA polymerase)	Endonuclease GN=pol OS=Drosophila melanogaster (Fruit fly) PE=3 SV=1	R	General function prediction only	PREDICTED: retrovirus-related Pol polyprotein from transposon 17.6 [Tribolium castaneum]	--
BTA016721.2.gene	CUFF71.849.1	0.051425	0.038142	0.043531	1.85753	1.99442	1.33169	6.66862e-22	5.15644		up	[L]	Replication, recombination and repair	--	--	--	--	--	Integrase core domain;; Retroviral aspartyl protease;; Reverse transcriptase (RNA-dependent DNA polymerase);; Aspartyl protease;; Retroviral aspartyl protease	Endonuclease GN=pol OS=Drosophila melanogaster (Fruit fly) PE=3 SV=1	R	General function prediction only	PREDICTED: retrovirus-related Pol polyprotein from transposon 17.6 [Tribolium castaneum]	--
BTA017043.1.gene	Btabaci_GLEAN_10002433	0.611962	0.516836	0.044778	2.6654	2.19825	0.873573	5.99708e-08	2.84682		up	[V]	Defense mechanisms	--	K05643|2.28531e-180|tca:659485|K05643 ATP-binding cassette, subfamily A (ABC1), member 3 | (RefSeq) ATP-binding cassette sub-family A member 3-like	ABC transporters (ko02010)	[IR]	Lipid transport and metabolism;; General function prediction only	ABC transporter;; AAA domain;; ABC-2 family transporter protein;; AAA domain;; AAA ATPase domain;; Putative exonuclease SbcCD, C subunit	ABC transporter A family member 4 GN=abcA4 OS=Dictyostelium discoideum (Slime mold) PE=3 SV=1	Q	Secondary metabolites biosynthesis, transport and catabolism	PREDICTED: retinal-specific ATP-binding cassette transporter-like isoform X2 [Bemisia tabaci]	--
BTA016178.1.gene	Btabaci_GLEAN_10019583	0.212691	0.107641	0.212993	14.6386	16.3853	7.81988	2.22443e-29	5.99671		up	[L]	Replication, recombination and repair	Molecular Function: DNA binding (GO:0003677);; Molecular Function: ATP binding (GO:0005524);; Biological Process: DNA replication (GO:0006260);; Molecular Function: nucleoside-triphosphatase activity (GO:0017111);;	K10756|0|api:100167124|K10756 replication factor C subunit 3/5 | (RefSeq) replication factor C subunit 5	DNA replication (ko03030);; Nucleotide excision repair (ko03420);; Mismatch repair (ko03430)	[L]	Replication, recombination and repair	Replication factor C C-terminal domain;; DNA polymerase III, delta subunit;; ATPase family associated with various cellular activities (AAA);; Rad17 cell cycle checkpoint protein;; AAA domain;; AAA domain;; DNA polymerase III, delta subunit;; Holliday junction DNA helicase ruvB N-terminus	Probable replication factor C subunit 5 GN=F44B9.8 OS=Caenorhabditis elegans PE=3 SV=3	L	Replication, recombination and repair	PREDICTED: replication factor C subunit 5 [Bemisia tabaci]	molecular function: binding (GO:0005488);; biological process: metabolic process (GO:0008152);; biological process: cellular process (GO:0009987);; molecular function: catalytic activity (GO:0003824)
Bemisia_tabaci_newGene_8025	--	0.35034	0.279464	0.479995	1.01629	1.39588	0.470629	0.00752417	1.3215		up	--	--	--	--	--	[U]	Intracellular trafficking, secretion, and vesicular transport	--	Rab-3-interacting molecule unc-10 OS=Caenorhabditis elegans OX=6239 GN=unc-10 PE=1 SV=2	S	Function unknown	PREDICTED: regulating synaptic membrane exocytosis protein 4-like [Papilio machaon]	--
BTA010379.1.gene	Btabaci_GLEAN_10026080	0.768715	0.474408	0.576812	1.30908	1.22665	0.944241	0.0466182	1.1892		up	--	--	--	K04349|0|nvi:100117952|K04349 Ras-specific guanine nucleotide-releasing factor 1 | (RefSeq) ras-specific guanine nucleotide-releasing factor 2-like	--	[T]	Signal transduction mechanisms	RhoGEF domain;; PH domain	Guanine exchange factor for Rac 30 GN=gxcDD OS=Dictyostelium discoideum (Slime mold) PE=3 SV=3	T	Signal transduction mechanisms	PREDICTED: ras-specific guanine nucleotide-releasing factor 2-like isoform X2 [Bemisia tabaci]	--
Bemisia_tabaci_newGene_30597	--	0.138987	0.032796	0.148752	3.155	0.126242	2.44161	0.00612011	4.19608		up	[R]	General function prediction only	Molecular Function: GTP binding (GO:0005525);; Cellular Component: intracellular (GO:0005622);; Biological Process: small GTPase mediated signal transduction (GO:0007264);; Cellular Component: membrane (GO:0016020);;	--	--	[R]	General function prediction only	Ras family;; Ras of Complex, Roc, domain of DAPkinase;; ADP-ribosylation factor family	Ras-related protein Rap-1 OS=Caenorhabditis elegans OX=6239 GN=rap-1 PE=3 SV=1	S	Function unknown	PREDICTED: ras-related protein Rap-1 [Bemisia tabaci]	molecular function: binding (GO:0005488);; cellular component: cell (GO:0005623);; cellular component: cell part (GO:0044464);; biological process: cellular process (GO:0009987);; biological process: signaling (GO:0023052);; biological process: single-organism process (GO:0044699);; biological process: response to stimulus (GO:0050896);; biological process: biological regulation (GO:0065007);; ce…
BTA028489.1.gene	Btabaci_GLEAN_10024201	0.070671	0.029186	0.863911	0.739413	1.07023	0.9073	0.0241492	1.55057		up	[R]	General function prediction only	Molecular Function: nucleotide binding (GO:0000166);; Biological Process: signal transduction (GO:0007165);;	K17198|2.30589e-59|tca:661100|K17198 Ras-related and estrogen-regulated growth inhibitor-like protein | (RefSeq) ras-related and estrogen-regulated growth inhibitor-like protein	--	[R]	General function prediction only	Ras family;; Miro-like protein	Ras-like protein rasD (Precursor) GN=rasD OS=Dictyostelium discoideum (Slime mold) PE=2 SV=2	R	General function prediction only	PREDICTED: ras-related and estrogen-regulated growth inhibitor-like [Bemisia tabaci]	molecular function: binding (GO:0005488);; biological process: cellular process (GO:0009987);; biological process: response to stimulus (GO:0050896);; biological process: biological regulation (GO:0065007)
Bemisia_tabaci_newGene_14253	--	0.94423	0.784673	0.85483	3.62529	2.6265	2.00068	0.0106322	1.62537		up	--	--	--	K12484|7.81081e-62|cfo:105255349|K12484 Rab11 family-interacting protein 1/2/5 | (RefSeq) rab11 family-interacting protein 2	Endocytosis (ko04144)	--	--	C2 domain	--	S	Function unknown	PREDICTED: rab11 family-interacting protein 1 isoform X3 [Bemisia tabaci]	--
Bemisia_tabaci_newGene_25471	--	0.126506	0.133599	0.072402	0.806918	0.449351	0.159937	0.022017	1.96016		up	--	--	--	--	--	--	--	--	--	S	Function unknown	PREDICTED: putative uncharacterized protein FLJ37770, partial [Solenopsis invicta]	--
BTA012812.2.gene	Btabaci_GLEAN_10004470	1.38777	2.40593	1.6707	4.40815	2.7316	2.03406	0.00194637	1.35735		up	--	--	--	--	--	[L]	Replication, recombination and repair	DDE superfamily endonuclease	--	L	Replication, recombination and repair	PREDICTED: putative nuclease HARBI1 [Bemisia tabaci]	--
BTA000065.1.gene	Btabaci_GLEAN_10027250	14.1104	1.12448	2.43033	15.2156	15.5671	10.0885	0.0400226	1.31261	4.22067	up	--	--	--	--	--	--	--	Male germ-cell putative homeodomain transcription factor	Putative homeodomain transcription factor GN=phtf OS=Drosophila melanogaster (Fruit fly) PE=1 SV=2	S	Function unknown	PREDICTED: putative homeodomain transcription factor isoform X2 [Bemisia tabaci]	--
BTA017478.1.gene	Btabaci_GLEAN_10002233	0.583561	0.563094	0.330214	2.05675	1.20363	0.994924	0.0185357	1.42884		up	[Q]	Secondary metabolites biosynthesis, transport and catabolism	--	K13356|0|api:100169017|K13356 alcohol-forming fatty acyl-CoA reductase [EC:1.2.1.84] | (RefSeq) fatty acyl-CoA reductase 1	Peroxisome (ko04146)	[I]	Lipid transport and metabolism	Male sterility protein;; Male sterility protein;; NAD dependent epimerase/dehydratase family;; Polysaccharide biosynthesis protein;; 3-beta hydroxysteroid dehydrogenase/isomerase family	Putative fatty acyl-CoA reductase CG5065 {ECO:0000250|UniProtKB:Q922J9, ECO:0000312|EMBL:AAF57974.1} GN=CG5065 OS=Drosophila melanogaster (Fruit fly) PE=3 SV=1	I	Lipid transport and metabolism	PREDICTED: putative fatty acyl-CoA reductase CG5065 [Bemisia tabaci]	--
BTA021514.1.gene	Btabaci_GLEAN_10017325	3.40107	1.4332	1.19937	3.91997	5.0487	3.48679	0.00249527	1.02472		up	[Q]	Secondary metabolites biosynthesis, transport and catabolism	--	K13356|3.86052e-163|mde:101896175|K13356 alcohol-forming fatty acyl-CoA reductase [EC:1.2.1.84] | (RefSeq) putative fatty acyl-CoA reductase CG5065	Peroxisome (ko04146)	[I]	Lipid transport and metabolism	Male sterility protein;; Male sterility protein;; NAD dependent epimerase/dehydratase family;; 3-beta hydroxysteroid dehydrogenase/isomerase family;; Polysaccharide biosynthesis protein;; NADH(P)-binding;; Protein of unknown function (DUF3689)	Putative fatty acyl-CoA reductase CG5065 {ECO:0000250|UniProtKB:Q922J9, ECO:0000312|EMBL:AAF57974.1} GN=CG5065 OS=Drosophila melanogaster (Fruit fly) PE=3 SV=1	I	Lipid transport and metabolism	PREDICTED: putative fatty acyl-CoA reductase CG5065 [Bemisia tabaci]	--
BTA025654.1.gene	Btabaci_GLEAN_10015050	11.3806	9.19343	2.48554	64.3442	74.7186	13.916	0.00361655	2.52292		up	[F]	Nucleotide transport and metabolism	--	K03783|2.27093e-149|nvi:100121298|K03783 purine-nucleoside phosphorylase [EC:2.4.2.1] | (RefSeq) purine nucleoside phosphorylase-like	Purine metabolism (ko00230);; Pyrimidine metabolism (ko00240);; Nicotinate and nicotinamide metabolism (ko00760)	[F]	Nucleotide transport and metabolism	Phosphorylase superfamily	S-methyl-5&apos;-thioadenosine phosphorylase {ECO:0000255|HAMAP-Rule:MF_03155} OS=Aedes aegypti (Yellowfever mosquito) PE=3 SV=1	F	Nucleotide transport and metabolism	PREDICTED: purine nucleoside phosphorylase-like [Bemisia tabaci]	--
Bemisia_tabaci_newGene_27911	--	6.36076	2.40212	4.53543	13.123	11.7351	5.37157	0.0167799	1.14449		up	--	--	--	--	--	--	--	--	--	--	--	PREDICTED: proteoglycan Cow isoform X1 [Bemisia tabaci]	--
BTA021314.1.gene	Btabaci_GLEAN_10001014	1.42983	0.136732	1.42199	2.95647	3.09682	1.36258	0.034158	1.16456		up	--	--	--	--	--	--	--	Protein of unknown function (DUF3421)	Protein unzipped (Precursor) GN=uzip OS=Drosophila melanogaster (Fruit fly) PE=1 SV=2	S	Function unknown	PREDICTED: protein unzipped [Bemisia tabaci]	--
BTA005146.1.gene	Btabaci_GLEAN_10026354	2.83083	1.22573	3.06762	7.2517	5.12964	2.29712	0.0343362	1.00736		up	--	--	--	--	--	--	--	--	Protein unzipped (Precursor) GN=uzip OS=Drosophila melanogaster (Fruit fly) PE=1 SV=2	S	Function unknown	PREDICTED: protein unzipped [Bemisia tabaci]	--
BTA027092.1.gene	Btabaci_GLEAN_10014096	0.318235	0.283121	0.506239	1.61894	1.20188	0.545354	0.00879524	1.2454		up	--	--	--	--	--	--	--	--	Protein unc-80 homolog GN=CG18437 OS=Drosophila melanogaster (Fruit fly) PE=3 SV=4	S	Function unknown	PREDICTED: protein unc-80 homolog isoform X3 [Bemisia tabaci]	--
BTA024476.1.gene	Btabaci_GLEAN_10015728	7.93292	6.49295	0.276452	16.0363	15.4476	9.27064	0.00153885	1.38921		up	[R]	General function prediction only	--	--	--	[ODR]	Posttranslational modification, protein turnover, chaperones;; Cell cycle control, cell division, chromosome partitioning;; General function prediction only	Myosin-binding striated muscle assembly central;; TPR repeat;; Tetratricopeptide repeat;; Tetratricopeptide repeat;; HEAT repeats;; Armadillo/beta-catenin-like repeat	Protein STIP1 homolog GN=sti1 OS=Dictyostelium discoideum (Slime mold) PE=3 SV=1	DO	Cell cycle control, cell division, chromosome partitioning;; Posttranslational modification, protein turnover, chaperones	PREDICTED: protein unc-45 homolog B [Bemisia tabaci]	--
Bemisia_tabaci_newGene_4341	--	0	0	0	0.123383	0.293228	0.500214	2.55143e-05	Inf		up	--	--	--	--	--	--	--	--	--	--	--	PREDICTED: protein spitz-like isoform X2 [Bemisia tabaci]	--
BTA019895.1.gene	Btabaci_GLEAN_10025366	0.231646	0.16726	0.350519	1.18494	1.61796	1.19804	4.85639e-08	2.55352		up	--	--	--	--	--	--	--	--	--	--	--	PREDICTED: protein spaetzle-like [Bemisia tabaci]	--
BTA005606.1.gene	Btabaci_GLEAN_10008523	8.27278	4.35517	6.36016	12.1729	19.7328	10.7477	0.00283003	1.14419		up	--	--	--	--	--	--	--	--	--	S	Function unknown	PREDICTED: protein snakeskin [Bemisia tabaci]	--
BTA004904.1.gene	Btabaci_GLEAN_10008948	0.236418	0.128364	9.331	15.0952	13.9288	11.3843	5.56343e-05	2.11637		up	[U]	Intracellular trafficking, secretion, and vesicular transport	Biological Process: vesicle docking involved in exocytosis (GO:0006904);;	K19998|0|tca:664213|K19998 sec1 family domain-containing protein 1 | (RefSeq) protein sly1 homolog	--	[U]	Intracellular trafficking, secretion, and vesicular transport	Sec1 family	Protein sly1 homolog GN=Slh OS=Drosophila melanogaster (Fruit fly) PE=2 SV=4	U	Intracellular trafficking, secretion, and vesicular transport	PREDICTED: protein sly1 homolog [Bemisia tabaci]	biological process: cellular process (GO:0009987);; biological process: single-organism process (GO:0044699);; biological process: localization (GO:0051179)
BTA006059.1.gene	Btabaci_GLEAN_10022393	0	0	0	12.1824	11.6693	9.48343	4.61454e-143	Inf		up	[R]	General function prediction only	Cellular Component: intracellular (GO:0005622);; Biological Process: RNA processing (GO:0006396);;	K14792|7.80954e-99|api:100571801|K14792 rRNA biogenesis protein RRP5 | (RefSeq) protein RRP5 homolog	--	[A]	RNA processing and modification	Suppressor of forked protein (Suf);; Tetratricopeptide repeat;; S1 RNA binding domain	Protein crooked neck GN=crn OS=Drosophila melanogaster (Fruit fly) PE=2 SV=2	A	RNA processing and modification	PREDICTED: protein RRP5 homolog [Bemisia tabaci]	cellular component: cell (GO:0005623);; cellular component: cell part (GO:0044464);; biological process: metabolic process (GO:0008152);; biological process: cellular process (GO:0009987)
BTA007639.1.gene	Btabaci_GLEAN_10026208	0	0	1.48894	2.2439	2.13281	1.15774	0.00369606	1.94711		up	--	--	--	K14137|4.53215e-68|api:100168670|K14137 protein prenyltransferase alpha subunit repeat containing protein 1 | (RefSeq) protein prenyltransferase alpha subunit repeat-containing protein 1	--	[O]	Posttranslational modification, protein turnover, chaperones	Protein prenyltransferase alpha subunit repeat	--	S	Function unknown	PREDICTED: protein prenyltransferase alpha subunit repeat-containing protein 1 [Bemisia tabaci]	--
BTA025058.1.gene	Btabaci_GLEAN_10015443	1.21488	0.905736	1.39079	2.14578	2.23982	1.40659	8.14845e-05	1.27618		up	[RTKL]	General function prediction only;; Signal transduction mechanisms;; Transcription;; Replication, recombination and repair	--	K02677|0|tca:656250|K02677 classical protein kinase C alpha type [EC:2.7.11.13] | (RefSeq) protein kinase C, brain isozyme-like	Phosphatidylinositol signaling system (ko04070);; mTOR signaling pathway (ko04150);; Wnt signaling pathway (ko04310);; Phototransduction - fly (ko04745);; AGE-RAGE signaling pathway in diabetic complications (ko04933)	[T]	Signal transduction mechanisms	Protein kinase domain;; Protein tyrosine kinase;; C2 domain;; Protein kinase C terminal domain	Protein kinase C, brain isozyme GN=Pkc53E OS=Drosophila melanogaster (Fruit fly) PE=2 SV=2	T	Signal transduction mechanisms	PREDICTED: protein kinase C, brain isozyme isoform X3 [Bemisia tabaci]	--
BTA004517.1.gene	Btabaci_GLEAN_10009211	1.85035	1.09929	3.05737	4.90572	4.37632	3.4066	0.00226052	1.09722		up	--	--	--	K09275|1.09219e-75|api:100164591|K09275 transcription factor CP2 and related proteins | (RefSeq) protein grainyhead	--	--	--	--	Protein grainyhead GN=grh OS=Drosophila melanogaster (Fruit fly) PE=2 SV=3	K	Transcription	PREDICTED: protein grainyhead isoform X1 [Bemisia tabaci]	--
Bemisia_tabaci_newGene_4269	--	0.585904	0	1.31584	2.60792	2.14437	2.22863	0.0421247	1.90429		up	--	--	--	K04364|7.15153e-32|aga:AgaP_AGAP011768|K04364 growth factor receptor-binding protein 2 | (RefSeq) AGAP011768-PA	MAPK signaling pathway - fly (ko04013);; FoxO signaling pathway (ko04068);; mTOR signaling pathway (ko04150);; Dorso-ventral axis formation (ko04320)	[T]	Signal transduction mechanisms	SH3 domain;; Variant SH3 domain;; Variant SH3 domain	Protein E(sev)2B OS=Drosophila simulans OX=7240 GN=drk PE=3 SV=1	T	Signal transduction mechanisms	PREDICTED: protein enhancer of sevenless 2B-like, partial [Diaphorina citri]	--
BTA012809.1.gene	Btabaci_GLEAN_10004466	0.36732	0	0.478705	1.88164	3.71489	1.43342	0.00288185	3.05756		up	--	--	--	K14443|6.14984e-40|ame:726804|K14443 protein Tob/BTG | (RefSeq) GB10025; protein BTG2-like	RNA degradation (ko03018)	[TR]	Signal transduction mechanisms;; General function prediction only	BTG family	BTG family protein GN=btg OS=Dictyostelium discoideum (Slime mold) PE=3 SV=1	T	Signal transduction mechanisms	PREDICTED: protein BTG2-like [Bemisia tabaci]	--
BTA010432.1.gene	Btabaci_GLEAN_10005731	6.2335	2.25682	4.37403	11.1914	15.9119	6.57447	0.00127628	1.35561		up	--	--	--	K14443|6.14984e-40|ame:726804|K14443 protein Tob/BTG | (RefSeq) GB10025; protein BTG2-like	RNA degradation (ko03018)	[TR]	Signal transduction mechanisms;; General function prediction only	BTG family	BTG family protein GN=btg OS=Dictyostelium discoideum (Slime mold) PE=3 SV=1	T	Signal transduction mechanisms	PREDICTED: protein BTG2-like [Bemisia tabaci]	--
BTA025487.1.gene	Btabaci_GLEAN_10015168	0.365693	0.235862	0.527328	1.21224	0.583227	0.502781	0.0475895	1.002		up	[P]	Inorganic ion transport and metabolism	--	K12040|4.87268e-107|bmor:101740608|K12040 solute carrier family 9 (sodium/hydrogen exchanger), member 3 | (RefSeq) sodium/hydrogen exchanger 3	--	[P]	Inorganic ion transport and metabolism	Sodium/hydrogen exchanger family	Probable Na(+)/H(+) antiporter nhx-9 GN=nhx-9 OS=Caenorhabditis elegans PE=2 SV=2	P	Inorganic ion transport and metabolism	PREDICTED: probable Na(+)/H(+) antiporter nhx-9 [Bemisia tabaci]	--
BTA004606.1.gene	Btabaci_GLEAN_10022757	0.08024	0.512411	0.912461	1.62384	0.948618	1.22158	0.0112997	1.31481		up	[R]	General function prediction only	--	K06972|0|ame:413657|K06972 presequence protease [EC:3.4.24.-] | (RefSeq) PITRM1; presequence protease, mitochondrial	--	[RO]	General function prediction only;; Posttranslational modification, protein turnover, chaperones	Peptidase M16C associated;; Peptidase M16 inactive domain;; Insulinase (Peptidase family M16)	Presequence protease, mitochondrial (Precursor) GN=CG3107 OS=Drosophila melanogaster (Fruit fly) PE=2 SV=2	O	Posttranslational modification, protein turnover, chaperones	PREDICTED: presequence protease, mitochondrial [Bemisia tabaci]	--
BTA011546.2.gene	Btabaci_GLEAN_10005089	0.570217	0.049801	0.247921	1.46226	0.870449	0.551082	0.0181583	1.67846		up	[P]	Inorganic ion transport and metabolism	Molecular Function: voltage-gated potassium channel activity (GO:0005249);; Cellular Component: voltage-gated potassium channel complex (GO:0008076);; Biological Process: potassium ion transmembrane transport (GO:0071805);;	K04926|0|api:100161209|K04926 potassium voltage-gated channel KQT-like subfamily member 1 | (RefSeq) potassium voltage-gated channel subfamily KQT member 1	--	[P]	Inorganic ion transport and metabolism	KCNQ voltage-gated potassium channel;; Ion transport protein;; Ion channel	Potassium voltage-gated channel protein Shal GN=Shal OS=Drosophila melanogaster (Fruit fly) PE=1 SV=2	P	Inorganic ion transport and metabolism	PREDICTED: potassium voltage-gated channel subfamily KQT member 1 [Bemisia tabaci]	biological process: cellular process (GO:0009987);; biological process: single-organism process (GO:0044699);; biological process: localization (GO:0051179);; biological process: biological regulation (GO:0065007);; molecular function: transporter activity (GO:0005215);; cellular component: cell (GO:0005623);; cellular component: membrane (GO:0016020);; cellular component: macromolecular complex …
BTA006972.1.gene	Btabaci_GLEAN_10007687	1.64347	4.51096	4.48301	10.2703	11.0987	8.56771	1.54319e-09	1.44802		up	--	--	--	--	--	[IU]	Lipid transport and metabolism;; Intracellular trafficking, secretion, and vesicular transport	DDHD domain	Protein retinal degeneration B GN=rdgB OS=Drosophila melanogaster (Fruit fly) PE=1 SV=2	IU	Lipid transport and metabolism;; Intracellular trafficking, secretion, and vesicular transport	PREDICTED: phospholipase DDHD2 [Bemisia tabaci]	--
Bemisia_tabaci_newGene_34349	--	6.39912	5.07695	10.8637	27.3182	31.8523	21.1517	1.75008e-10	1.79933		up	[C]	Energy production and conversion	Molecular Function: phosphoenolpyruvate carboxykinase activity (GO:0004611);; Biological Process: metabolic process (GO:0008152);; Molecular Function: purine nucleotide binding (GO:0017076);;	K01596|1.77563e-17|tca:661705|K01596 phosphoenolpyruvate carboxykinase (GTP) [EC:4.1.1.32] | (RefSeq) phosphoenolpyruvate carboxykinase [GTP]	Glycolysis / Gluconeogenesis (ko00010);; Citrate cycle (TCA cycle) (ko00020);; Pyruvate metabolism (ko00620);; FoxO signaling pathway (ko04068)	[C]	Energy production and conversion	Phosphoenolpyruvate carboxykinase N-terminal domain	Phosphoenolpyruvate carboxykinase [GTP] OS=Drosophila melanogaster OX=7227 GN=Pepck PE=2 SV=2	C	Energy production and conversion	PREDICTED: phosphoenolpyruvate carboxykinase [GTP]-like isoform X3 [Bemisia tabaci]	biological process: metabolic process (GO:0008152);; molecular function: catalytic activity (GO:0003824);; molecular function: binding (GO:0005488)
BTA028013.1.gene	Btabaci_GLEAN_10013454	30.7902	30.6613	52.3843	121.146	165.463	104.367	2.19745e-10	1.69359		up	[C]	Energy production and conversion	Molecular Function: phosphoenolpyruvate carboxykinase (GTP) activity (GO:0004613);; Molecular Function: GTP binding (GO:0005525);; Biological Process: gluconeogenesis (GO:0006094);;	K01596|0|phu:Phum_PHUM368600|K01596 phosphoenolpyruvate carboxykinase (GTP) [EC:4.1.1.32] | (RefSeq) phosphoenolpyruvate carboxykinase, putative	Glycolysis / Gluconeogenesis (ko00010);; Citrate cycle (TCA cycle) (ko00020);; Pyruvate metabolism (ko00620);; FoxO signaling pathway (ko04068)	[C]	Energy production and conversion	Phosphoenolpyruvate carboxykinase;; Immunoglobulin I-set domain;; Immunoglobulin domain;; Immunoglobulin domain;; Immunoglobulin domain;; Immunoglobulin V-set domain;; CD80-like C2-set immunoglobulin domain	Phosphoenolpyruvate carboxykinase [GTP] GN=Pepck OS=Drosophila melanogaster (Fruit fly) PE=2 SV=2	C	Energy production and conversion	PREDICTED: phosphoenolpyruvate carboxykinase [GTP]-like isoform X3 [Bemisia tabaci]	biological process: metabolic process (GO:0008152);; molecular function: catalytic activity (GO:0003824);; molecular function: binding (GO:0005488);; biological process: single-organism process (GO:0044699)
BTA003667.1.gene	Btabaci_GLEAN_10022982	43.2126	37.0036	59.1996	91.2948	146.802	101.194	1.20988e-05	1.27518		up	[C]	Energy production and conversion	Molecular Function: phosphoenolpyruvate carboxykinase (GTP) activity (GO:0004613);; Molecular Function: GTP binding (GO:0005525);; Biological Process: gluconeogenesis (GO:0006094);;	K01596|0|api:100160700|K01596 phosphoenolpyruvate carboxykinase (GTP) [EC:4.1.1.32] | (RefSeq) phosphoenolpyruvate carboxykinase [GTP]	Glycolysis / Gluconeogenesis (ko00010);; Citrate cycle (TCA cycle) (ko00020);; Pyruvate metabolism (ko00620);; FoxO signaling pathway (ko04068)	[C]	Energy production and conversion	Phosphoenolpyruvate carboxykinase	Phosphoenolpyruvate carboxykinase [GTP] GN=Pepck OS=Drosophila melanogaster (Fruit fly) PE=2 SV=2	C	Energy production and conversion	PREDICTED: phosphoenolpyruvate carboxykinase [GTP]-like isoform X3 [Bemisia tabaci]	biological process: metabolic process (GO:0008152);; molecular function: catalytic activity (GO:0003824);; molecular function: binding (GO:0005488);; biological process: single-organism process (GO:0044699)
BTA012179.1.gene	Btabaci_GLEAN_10025954	5.8935	4.58175	5.47763	10.6259	7.62576	8.1904	0.00959079	1.40939		up	--	--	Biological Process: phosphatidylserine biosynthetic process (GO:0006659);;	K08729|0|mde:101896380|K08729 phosphatidylserine synthase 1 [EC:2.7.8.-] | (RefSeq) phosphatidylserine synthase 1	Glycerophospholipid metabolism (ko00564)	[I]	Lipid transport and metabolism	Phosphatidyl serine synthase;; CRAL/TRIO domain	Random slug protein 5 GN=rsc5 OS=Dictyostelium discoideum (Slime mold) PE=2 SV=1	I	Lipid transport and metabolism	PREDICTED: phosphatidylserine synthase 1-like [Bemisia tabaci]	biological process: metabolic process (GO:0008152);; biological process: cellular process (GO:0009987);; biological process: single-organism process (GO:0044699)
BTA007227.1.gene	Btabaci_GLEAN_10007514	0.602839	0.232621	0.466619	1.86256	1.83312	1.70703	0.00236607	2.22826		up	--	--	--	K00889|2.21893e-42|tca:663424|K00889 1-phosphatidylinositol-4-phosphate 5-kinase [EC:2.7.1.68] | (RefSeq) phosphatidylinositol 4-phosphate 5-kinase type-1 alpha	Inositol phosphate metabolism (ko00562);; Phosphatidylinositol signaling system (ko04070);; Endocytosis (ko04144)	[T]	Signal transduction mechanisms	Phosphatidylinositol-4-phosphate 5-Kinase	--	T	Signal transduction mechanisms	PREDICTED: phosphatidylinositol 4-phosphate 5-kinase type-1 alpha isoform X8 [Bemisia tabaci]	--
BTA007172.1.gene	Btabaci_GLEAN_10007551	0	0.671865	1.43843	9.48047	10.1619	8.78587	9.49324e-23	3.71973		up	--	--	--	K13711|0|api:100163132|K13711 phosphatidylinositol 4-kinase type 2 [EC:2.7.1.67] | (RefSeq) phosphatidylinositol 4-kinase type 2-beta	Inositol phosphate metabolism (ko00562);; Phosphatidylinositol signaling system (ko04070)	[T]	Signal transduction mechanisms	Phosphatidylinositol 3- and 4-kinase	--	T	Signal transduction mechanisms	PREDICTED: phosphatidylinositol 4-kinase type 2-alpha [Bemisia tabaci]	--
BTA007893.1.gene	Btabaci_GLEAN_10021888	0.105662	0.042777	0.088141	3.62616	3.86682	0.107601	0.00235402	4.86879		up	[TDBLU]	Signal transduction mechanisms;; Cell cycle control, cell division, chromosome partitioning;; Chromatin structure and dynamics;; Replication, recombination and repair;; Intracellular trafficking, secretion, and vesicular transport	Molecular Function: kinase activity (GO:0016301);; Biological Process: phosphorylation (GO:0016310);; Molecular Function: phosphotransferase activity, alcohol group as acceptor (GO:0016773);;	K00888|0|phu:Phum_PHUM607950|K00888 phosphatidylinositol 4-kinase A [EC:2.7.1.67] | (RefSeq) Phosphatidylinositol 4-kinase alpha, putative	Inositol phosphate metabolism (ko00562);; Phosphatidylinositol signaling system (ko04070)	[T]	Signal transduction mechanisms	Phosphatidylinositol 3- and 4-kinase;; Phosphoinositide 3-kinase family, accessory domain (PIK domain)	Phosphatidylinositol 4-kinase GN=pikD OS=Dictyostelium discoideum (Slime mold) PE=3 SV=3	T	Signal transduction mechanisms	PREDICTED: phosphatidylinositol 4-kinase alpha [Bemisia tabaci]	biological process: metabolic process (GO:0008152);; molecular function: catalytic activity (GO:0003824);; biological process: cellular process (GO:0009987)
Bemisia_tabaci_newGene_15296	--	0.449541	0.297764	0.867917	3.09003	2.90766	2.74848	9.64884e-16	2.45592		up	--	--	--	K13343|7.36912e-30|der:Dere_GG16136|K13343 peroxin-14 | (RefSeq) GG16136 gene product from transcript GG16136-RA	Peroxisome (ko04146)	[MOU]	Cell wall/membrane/envelope biogenesis;; Posttranslational modification, protein turnover, chaperones;; Intracellular trafficking, secretion, and vesicular transport	Peroxisomal membrane anchor protein (Pex14p) conserved region	--	S	Function unknown	PREDICTED: peroxisomal membrane protein PEX14 [Bemisia tabaci]	--
BTA008535.1.gene	Btabaci_GLEAN_10021698	0.529046	0.30024	0.330136	1.9546	0.835229	1.0541	0.00238821	1.66782		up	--	--	--	K19511|0|api:100160088|K19511 peroxidase [EC:1.11.1.7] | (RefSeq) peroxidase	--	[R]	General function prediction only	Animal haem peroxidase	Chorion peroxidase (Precursor) GN=Pxt OS=Drosophila melanogaster (Fruit fly) PE=2 SV=3	R	General function prediction only	PREDICTED: peroxidase-like [Bemisia tabaci]	--
BTA027697.3.gene	CUFF113.589.3	0.798395	1.39714	1.07268	3.73891	2.88448	1.7686	0.0396988	1.25224		up	--	--	--	--	--	--	--	--	--	--	--	PREDICTED: pendrin-like isoform X3 [Bemisia tabaci]	--
BTA014876.1.gene	Btabaci_GLEAN_10019955	0.35346	0.095169	0.290162	1.17488	1.31333	0.549603	0.034605	1.57286		up	--	--	Molecular Function: triglyceride lipase activity (GO:0004806);; Cellular Component: extracellular region (GO:0005576);; Biological Process: lipid metabolic process (GO:0006629);; Molecular Function: retinyl-palmitate esterase activity (GO:0050253);;	K14073|0|api:100163959|K14073 pancreatic triacylglycerol lipase [EC:3.1.1.3] | (RefSeq) pancreatic triacylglycerol lipase	Glycerolipid metabolism (ko00561)	--	--	Lipase;; Alpha/beta hydrolase family	Phospholipase A1 1 (Precursor) OS=Vespa affinis (Lesser banded hornet) PE=1 SV=1	G	Carbohydrate transport and metabolism	PREDICTED: pancreatic triacylglycerol lipase-like isoform X1 [Bemisia tabaci]	biological process: metabolic process (GO:0008152);; molecular function: catalytic activity (GO:0003824);; cellular component: extracellular region (GO:0005576);; biological process: single-organism process (GO:0044699)
BTA011442.1.gene	Btabaci_GLEAN_10020980	0.287549	0.104148	9.91696	8.95405	11.4021	8.73189	0.028656	1.56235		up	--	--	--	K11644|0|ame:409049|K11644 paired amphipathic helix protein Sin3a | (RefSeq) Sin3A; paired amphipathic helix protein Sin3a	--	[B]	Chromatin structure and dynamics	Paired amphipathic helix repeat;; Sin3 family co-repressor	--	B	Chromatin structure and dynamics	PREDICTED: paired amphipathic helix protein Sin3b [Bemisia tabaci]	--
BTA018481.1.gene	Btabaci_GLEAN_10025489	1.37398	5.79726	1.27412	7.05485	4.47027	4.49493	0.0257485	1.15683		up	--	--	--	K11860|0|api:100168046|K11860 OTU domain-containing protein 7 [EC:3.4.19.12] | (RefSeq) OTU domain-containing protein 7B	--	[T]	Signal transduction mechanisms	OTU-like cysteine protease;; A20-like zinc finger	Ubiquitin thioesterase trabid GN=trbd OS=Drosophila melanogaster (Fruit fly) PE=1 SV=1	T	Signal transduction mechanisms	PREDICTED: OTU domain-containing protein 7B-like [Bemisia tabaci]	--
BTA019501.1.gene	Btabaci_GLEAN_10025418	0.44384	2.88706	5.20153	6.54431	7.48708	5.44908	0.00869719	1.15112		up	--	--	--	K11255|1.49715e-176|tca:656017|K11255 nuclear receptor coactivator 2 | (RefSeq) TcSRC; nuclear receptor coactivator 1	--	[K]	Transcription	PAS domain;; PAS fold;; Helix-loop-helix DNA-binding domain	Aryl hydrocarbon receptor nuclear translocator homolog {ECO:0000250|UniProtKB:O15945, ECO:0000303|PubMed:14757639, ECO:0000303|PubMed:16919260} OS=Caenorhabditis elegans PE=1 SV=1	K	Transcription	PREDICTED: nuclear receptor coactivator 2-like isoform X2 [Bemisia tabaci]	--
BTA024669.1.gene	Btabaci_GLEAN_10015661	0.199548	0.096317	0.183634	29.8024	31.6544	9.70005	4.06073e-13	7.01768		up	--	--	--	--	--	[T]	Signal transduction mechanisms	N-terminal conserved domain of Nudc.;; CS domain	Nuclear movement protein nudC GN=nudc OS=Dictyostelium discoideum (Slime mold) PE=3 SV=1	T	Signal transduction mechanisms	PREDICTED: nuclear migration protein nudC [Bemisia tabaci]	--
BTA019208.1.gene	CUFF80.46.1	4.23246	2.61547	5.54491	9.5419	9.37142	7.21056	0.0423149	1.0529		up	--	--	--	--	--	--	--	--	--	--	--	PREDICTED: nodal modulator 3-like isoform X1 [Bemisia tabaci]	--
BTA016279.2.gene	Btabaci_GLEAN_10019542	1.49521	0.144357	2.04544	2.97825	3.14991	2.15115	0.00174644	1.20202		up	[L]	Replication, recombination and repair	--	--	--	[L]	Replication, recombination and repair	AAA domain;; AAA domain;; Part of AAA domain;; AAA domain	Regulator of nonsense transcripts 1 GN=smg-2 OS=Caenorhabditis elegans PE=1 SV=1	L	Replication, recombination and repair	PREDICTED: NFX1-type zinc finger-containing protein 1-like [Bemisia tabaci]	--
BTA029558.1.gene	Btabaci_GLEAN_10023951	0.582434	0.530036	0.236836	1.27505	1.24142	0.498937	0.0170213	1.06719		up	--	--	--	--	--	[X]	--	Myelin proteolipid protein (PLP or lipophilin)	--	S	Function unknown	PREDICTED: neuronal membrane glycoprotein M6-b [Bemisia tabaci]	--
Bemisia_tabaci_newGene_2050	--	0	0	0.088391	0.96783	1.13009	0.638793	0.000362086	4.67618		up	--	--	--	--	--	--	--	--	--	--	--	PREDICTED: neuroligin 4-like [Bemisia tabaci]	--
BTA028816.1.gene	Btabaci_GLEAN_10012860	0.410866	0.56885	0.84058	1.54287	1.55843	0.858351	0.00849448	1.01477		up	--	--	--	--	--	[U]	Intracellular trafficking, secretion, and vesicular transport	--	--	U	Intracellular trafficking, secretion, and vesicular transport	PREDICTED: neurobeachin-like protein 1 [Bemisia tabaci]	--
BTA029104.1.gene	Btabaci_GLEAN_10026654	0.157125	0.112402	0.118227	13.475	14.2135	10.9732	1.56185e-68	6.53647		up	[C]	Energy production and conversion	--	K00128|3.67754e-27|tca:103312192|K00128 aldehyde dehydrogenase (NAD+) [EC:1.2.1.3] | (RefSeq) NAD/NADP-dependent betaine aldehyde dehydrogenase	Glycolysis / Gluconeogenesis (ko00010);; Pentose and glucuronate interconversions (ko00040);; Ascorbate and aldarate metabolism (ko00053);; Fatty acid degradation (ko00071);; Valine, leucine and isoleucine degradation (ko00280);; Lysine degradation (ko00310);; Arginine and proline metabolism (ko00330);; Histidine metabolism (ko00340);; Tryptophan metabolism (ko00380);; beta-Alanine metabolism (ko…	[C]	Energy production and conversion	Aldehyde dehydrogenase family;; Protein of unknown function (DUF1487)	--	C	Energy production and conversion	PREDICTED: NAD/NADP-dependent betaine aldehyde dehydrogenase [Tribolium castaneum]	--
Bemisia_tabaci_newGene_9880	--	0	0.189408	0.348227	0.919747	0.735931	0.673525	0.0450585	2.10175		up	--	--	--	--	--	--	--	SAP domain	--	K	Transcription	PREDICTED: myocardin-related transcription factor B isoform X2 [Bemisia tabaci]	--
BTA029146.1.gene	Btabaci_GLEAN_10024050	3.06436	1.90087	3.51625	5.38398	3.77675	2.48391	0.0460999	1.48827		up	[RTKL]	General function prediction only;; Signal transduction mechanisms;; Transcription;; Replication, recombination and repair	--	--	--	[TU]	Signal transduction mechanisms;; Intracellular trafficking, secretion, and vesicular transport	Protein tyrosine kinase;; Protein kinase domain	Tyrosine-protein kinase transmembrane receptor Ror (Precursor) GN=Ror OS=Drosophila melanogaster (Fruit fly) PE=1 SV=1	T	Signal transduction mechanisms	PREDICTED: muscle, skeletal receptor tyrosine protein kinase-like isoform X1 [Bemisia tabaci]	--
Bemisia_tabaci_newGene_602	--	0.493542	1.65545	0	2.28547	2.49141	2.22697	0.00972624	1.57553		up	--	--	--	K04851|5.6149e-33|cfo:105255351|K04851 voltage-dependent calcium channel L type alpha-1D | (RefSeq) muscle calcium channel subunit alpha-1	--	[PT]	Inorganic ion transport and metabolism;; Signal transduction mechanisms	Voltage-gated calcium channel subunit alpha, C-term	Voltage-dependent calcium channel type D subunit alpha-1 OS=Drosophila melanogaster OX=7227 GN=Ca-alpha1D PE=1 SV=2	U	Intracellular trafficking, secretion, and vesicular transport	PREDICTED: muscle calcium channel subunit alpha-1 isoform X6 [Bemisia tabaci]	--
BTA011680.1.gene	Btabaci_GLEAN_10020909	0	0.06909	0.102738	0.65331	0.662606	0.668931	0.00186472	3.04084		up	--	--	--	K04851|0|nvi:100119154|K04851 voltage-dependent calcium channel L type alpha-1D | (RefSeq) muscle calcium channel subunit alpha-1	--	[PT]	Inorganic ion transport and metabolism;; Signal transduction mechanisms	Ion transport protein	Voltage-dependent calcium channel type D subunit alpha-1 GN=Ca-alpha1D OS=Drosophila melanogaster (Fruit fly) PE=1 SV=2	P	Inorganic ion transport and metabolism	PREDICTED: muscle calcium channel subunit alpha-1 isoform X5 [Bemisia tabaci]	--
BTA012185.1.gene	Btabaci_GLEAN_10025959	0.551109	1.56779	2.44694	4.33363	3.3256	2.00262	0.0189787	1.01265		up	--	--	--	K13804|0|ame:409020|K13804 inactivation no afterpotential D protein | (RefSeq) inaD; uncharacterized LOC409020	Phototransduction - fly (ko04745)	[S]	Function unknown	PDZ domain (Also known as DHR or GLGF);; PDZ domain	Patj homolog GN=Patj OS=Drosophila melanogaster (Fruit fly) PE=1 SV=2	S	Function unknown	PREDICTED: multiple PDZ domain protein-like isoform X4 [Bemisia tabaci]	--
BTA002993.1.gene	Btabaci_GLEAN_10023148	0.357603	0.295791	0.038425	0.64219	1.02476	0.559304	0.000553635	1.56275		up	--	--	--	--	--	[TV]	Signal transduction mechanisms;; Defense mechanisms	Galactose oxidase, central domain;; Galactose oxidase, central domain;; Kelch motif;; Kelch motif;; Kelch motif;; CUB domain;; Laminin EGF-like (Domains III and V);; Plexin repeat	Putative protein tag-53 (Precursor) GN=tag-53 OS=Caenorhabditis elegans PE=1 SV=3	T	Signal transduction mechanisms	PREDICTED: multiple epidermal growth factor-like domains protein 8 [Bemisia tabaci]	--
BTA019417.1.gene	Btabaci_GLEAN_10026987	0.803308	0.839589	7.14211	11.2232	8.76024	3.67934	0.0431752	1.42531		up	--	--	--	K20967|3.13905e-07|dpo:Dpse_GA17248|K20967 GTP 3',8-cyclase / cyclic pyranopterin monophosphate synthase [EC:4.1.99.22 4.6.1.17] | (RefSeq) GA17248 gene product from transcript GA17248-RB	Folate biosynthesis (ko00790);; Sulfur relay system (ko04122)	[H]	Coenzyme transport and metabolism	--	Cyclic pyranopterin monophosphate synthase accessory protein GN=Mocs1 OS=Drosophila melanogaster (Fruit fly) PE=2 SV=1	H	Coenzyme transport and metabolism	PREDICTED: molybdenum cofactor biosynthesis protein 1 isoform X3 [Bemisia tabaci]	--
BTA006878.1.gene	Btabaci_GLEAN_10007710	3.39048	2.34179	3.50572	4.39258	7.4126	4.484	0.00131242	1.07234		up	[P]	Inorganic ion transport and metabolism	Biological Process: transport (GO:0006810);;	--	--	[P]	Inorganic ion transport and metabolism	Sodium/hydrogen exchanger family	--	P	Inorganic ion transport and metabolism	PREDICTED: mitochondrial sodium/hydrogen exchanger 9B2 [Bemisia tabaci]	biological process: localization (GO:0051179)
BTA022592.1.gene	Btabaci_GLEAN_10016786	0	2.51794	4.43037	9.26271	5.59141	4.45154	0.0164754	1.42191		up	[G]	Carbohydrate transport and metabolism	Cellular Component: cytoplasm (GO:0005737);; Molecular Function: zinc ion binding (GO:0008270);; Biological Process: L-methionine salvage from S-adenosylmethionine (GO:0019284);; Biological Process: L-methionine salvage from methylthioadenosine (GO:0019509);; Molecular Function: methylthioribulose 1-phosphate dehydratase activity (GO:0046570);;	K08964|6.62895e-29|tca:657217|K08964 methylthioribulose-1-phosphate dehydratase [EC:4.2.1.109] | (RefSeq) methylthioribulose-1-phosphate dehydratase	Cysteine and methionine metabolism (ko00270)	[G]	Carbohydrate transport and metabolism	Class II Aldolase and Adducin N-terminal domain	Probable methylthioribulose-1-phosphate dehydratase {ECO:0000255|HAMAP-Rule:MF_03116} GN=GE17104 OS=Drosophila yakuba (Fruit fly) PE=3 SV=1	G	Carbohydrate transport and metabolism	PREDICTED: methylthioribulose-1-phosphate dehydratase [Bemisia tabaci]	cellular component: cell (GO:0005623);; cellular component: cell part (GO:0044464);; molecular function: binding (GO:0005488);; biological process: metabolic process (GO:0008152);; biological process: cellular process (GO:0009987);; biological process: single-organism process (GO:0044699);; molecular function: catalytic activity (GO:0003824)
BTA028967.3.gene	Btabaci_GLEAN_10024083	6.58435	3.96023	3.77134	15.3058	10.2774	6.91511	0.000498785	1.20158		up	--	--	--	K07763|0|api:100164006|K07763 matrix metalloproteinase-14 (membrane-inserted) [EC:3.4.24.80] | (RefSeq) matrix metalloproteinase-16	--	[OW]	Posttranslational modification, protein turnover, chaperones;; Extracellular structures	Matrixin;; Hemopexin	15 kDa peptide (Precursor) OS=Hemicentrotus pulcherrimus (Sea urchin) PE=1 SV=1	OW	Posttranslational modification, protein turnover, chaperones;; Extracellular structures	PREDICTED: matrix metalloproteinase-14 isoform X4 [Bemisia tabaci]	--
BTA017151.1.gene	Btabaci_GLEAN_10002389	4.49607	3.679	6.97382	15.5609	19.7272	4.37885	0.0481365	1.38944		up	--	--	--	K18405|3.67775e-115|bmor:101742607|K18405 tudor domain-containing protein 1/4/6/7 | (RefSeq) maternal protein tudor	--	[K]	Transcription	Tudor domain	Maternal protein tudor GN=tud OS=Drosophila melanogaster (Fruit fly) PE=1 SV=2	K	Transcription	PREDICTED: maternal protein tudor-like [Bemisia tabaci]	--
BTA000413.1.gene	Btabaci_GLEAN_10023746	4.78092	5.71765	6.46247	15.3286	60.0934	17.6254	0.0348427	2.38428		up	[G]	Carbohydrate transport and metabolism	--	--	--	[G]	Carbohydrate transport and metabolism	Alpha amylase, catalytic domain	Maltase A2 (Precursor) GN=Mal-A2 OS=Drosophila melanogaster (Fruit fly) PE=2 SV=2	G	Carbohydrate transport and metabolism	PREDICTED: maltase A1-like [Bemisia tabaci]	--
BTA022129.2.gene	CUFF92.458.2	0.896573	0.667227	1.22291	2.4082	4.42971	1.10993	0.0353656	1.43619		up	[G]	Carbohydrate transport and metabolism	--	--	--	[G]	Carbohydrate transport and metabolism	Alpha amylase, catalytic domain	Maltase A1 (Precursor) GN=Mal-A1 OS=Drosophila melanogaster (Fruit fly) PE=2 SV=2	G	Carbohydrate transport and metabolism	PREDICTED: maltase A1-like [Bemisia tabaci]	--
BTA003801.1.gene	Btabaci_GLEAN_10009634	1.0367	0.54069	1.12236	1.9049	2.31516	1.41655	0.0471042	1.04185		up	--	--	--	--	--	--	--	--	--	--	--	PREDICTED: major facilitator superfamily domain-containing protein 12-like isoform X1 [Bemisia tabaci]	--
Bemisia_tabaci_newGene_20342	--	0.230998	0.363234	0.945155	1.97633	1.58085	0.596101	0.0292688	1.34233		up	--	--	--	--	--	--	--	PDZ domain	--	S	Function unknown	PREDICTED: MAGUK p55 subfamily member 5 [Bemisia tabaci]	--
BTA010222.1.gene	Btabaci_GLEAN_10005850	0.940167	1.11441	1.41142	2.91967	2.99107	1.83774	0.0271358	1.11425		up	--	--	--	K15601|9.21518e-50|bmor:101737516|K15601 lysine-specific demethylase 3 [EC:1.14.11.-] | (RefSeq) lysine-specific demethylase 3B	--	--	--	--	--	S	Function unknown	PREDICTED: lysine-specific demethylase 3A isoform X1 [Bemisia tabaci]	--
BTA009246.1.gene	Btabaci_GLEAN_10021547	0.213219	0.865552	0.846788	4.80231	4.01994	1.18671	0.00116771	1.22065		up	--	--	--	--	--	[T]	Signal transduction mechanisms	EGF domain	Processed neurogenic locus Notch protein (Precursor) GN=N OS=Drosophila melanogaster (Fruit fly) PE=1 SV=3	T	Signal transduction mechanisms	PREDICTED: LOW QUALITY PROTEIN: uncharacterized protein LOC109039133 [Bemisia tabaci]	--
BTA024580.1.gene	Btabaci_GLEAN_10026836	0.364579	0.192972	0.259675	2.17839	1.63154	1.2272	5.96731e-13	2.59437		up	--	--	Molecular Function: steroid hormone receptor activity (GO:0003707);; Molecular Function: RNA polymerase II transcription factor activity, ligand-activated sequence-specific DNA binding (GO:0004879);; Cellular Component: nucleus (GO:0005634);; Biological Process: regulation of transcription, DNA-templated (GO:0006355);; Molecular Function: zinc ion binding (GO:0008270);; Biological Process: intrac…	K08558|2.17227e-174|tca:100142491|K08558 nuclear receptor subfamily 4 group A member 2 | (RefSeq) Hr38, NR4A4; probable nuclear hormone receptor HR38	--	[K]	Transcription	Zinc finger, C4 type (two domains);; Ligand-binding domain of nuclear hormone receptor	Probable nuclear hormone receptor HR38 GN=Hr38 OS=Drosophila melanogaster (Fruit fly) PE=1 SV=3	K	Transcription	PREDICTED: LOW QUALITY PROTEIN: nuclear receptor subfamily 4 group A member 1 [Bemisia tabaci]	biological process: cellular process (GO:0009987);; biological process: signaling (GO:0023052);; biological process: single-organism process (GO:0044699);; biological process: response to stimulus (GO:0050896);; biological process: biological regulation (GO:0065007);; molecular function: receptor activity (GO:0004872);; molecular function: molecular transducer activity (GO:0060089);; biological p…
BTA002920.1.gene	Btabaci_GLEAN_10023171	0.343546	0.555062	5.01431	4.95588	5.54977	5.33248	0.0181115	1.47559		up	[C]	Energy production and conversion	--	K09699|1.73191e-111|tgu:100229215|K09699 2-oxoisovalerate dehydrogenase E2 component (dihydrolipoyl transacylase) [EC:2.3.1.168] | (RefSeq) DBT; dihydrolipoamide branched chain transacylase E2	Valine, leucine and isoleucine degradation (ko00280);; Propanoate metabolism (ko00640)	[C]	Energy production and conversion	2-oxoacid dehydrogenases acyltransferase (catalytic domain);; Biotin-requiring enzyme;; e3 binding domain	Lipoamide acyltransferase component of branched-chain alpha-keto acid dehydrogenase complex, mitochondrial (Precursor) GN=ZK669.4 OS=Caenorhabditis elegans PE=3 SV=1	C	Energy production and conversion	PREDICTED: lipoamide acyltransferase component of branched-chain alpha-keto acid dehydrogenase complex, mitochondrial [Bemisia tabaci]	--
BTA011507.1.gene	Btabaci_GLEAN_10005103	0.78666	1.02633	1.62536	4.8685	3.38898	1.98246	0.000603059	1.51941		up	--	--	Cellular Component: basement membrane (GO:0005604);; Biological Process: cell adhesion (GO:0007155);; Biological Process: regulation of cellular process (GO:0050794);;	K06240|0|api:100169395|K06240 laminin, alpha 3/5 | (RefSeq) laminin subunit alpha	ECM-receptor interaction (ko04512)	[W]	Extracellular structures	Laminin EGF-like (Domains III and V);; Laminin N-terminal (Domain VI)	Laminin subunit alpha (Precursor) GN=LanA OS=Drosophila melanogaster (Fruit fly) PE=1 SV=2	W	Extracellular structures	PREDICTED: laminin subunit alpha [Bemisia tabaci]	cellular component: extracellular region (GO:0005576);; cellular component: extracellular matrix (GO:0031012);; cellular component: extracellular matrix part (GO:0044420);; cellular component: extracellular region part (GO:0044421);; biological process: biological adhesion (GO:0022610);; biological process: biological regulation (GO:0065007)
Bemisia_tabaci_newGene_19564	--	2.77267	1.41096	1.64587	4.14858	5.30246	3.38956	0.0382054	1.10721		up	--	--	--	--	--	--	--	--	Lachesin OS=Schistocerca americana OX=7009 GN=LAC PE=1 SV=1	S	Function unknown	PREDICTED: lachesin-like [Bemisia tabaci]	--
BTA008495.1.gene	Btabaci_GLEAN_10006831	1.0505	0.568797	0.744124	2.12556	2.97731	1.33379	0.0203031	1.40336		up	--	--	--	K09207|5.56088e-09|hmg:100207630|K09207 krueppel-like factor 6/7 | (RefSeq) Krueppel-like factor 6	--	[R]	General function prediction only	--	--	K	Transcription	PREDICTED: Krueppel-like factor 6 [Bemisia tabaci]	--
BTA026932.1.gene	Btabaci_GLEAN_10014219	2.14662	1.281	1.66325	3.21436	5.81714	1.9504	0.0402264	1.05714		up	[RTKL]	General function prediction only;; Signal transduction mechanisms;; Transcription;; Replication, recombination and repair	Molecular Function: protein kinase activity (GO:0004672);; Biological Process: cellular process (GO:0009987);;	K04527|0|ame:725827|K04527 insulin receptor [EC:2.7.10.1] | (RefSeq) InR-2; insulin-like receptor-like	FoxO signaling pathway (ko04068);; mTOR signaling pathway (ko04150);; Longevity regulating pathway - multiple species (ko04213)	[T]	Signal transduction mechanisms	Protein tyrosine kinase;; Receptor L domain;; Protein kinase domain;; Furin-like cysteine rich region;; Fibronectin type III domain	Insulin-like peptide receptor beta chain (Precursor) OS=Branchiostoma lanceolatum (Common lancelet) PE=2 SV=1	T	Signal transduction mechanisms	PREDICTED: insulin-like peptide receptor [Bemisia tabaci]	biological process: metabolic process (GO:0008152);; biological process: cellular process (GO:0009987);; molecular function: catalytic activity (GO:0003824)
BTA006522.1.gene	Btabaci_GLEAN_10007937	0.048948	1.63569	2.36209	3.48612	3.18943	2.96698	0.00671447	1.28242		up	--	--	--	K13024|0|nvi:100115546|K13024 inositol-hexakisphosphate/diphosphoinositol-pentakisphosphate 1-kinase [EC:2.7.4.24] | (RefSeq) inositol hexakisphosphate and diphosphoinositol-pentakisphosphate kinase 2	Phosphatidylinositol signaling system (ko04070)	[Z]	Cytoskeleton	Histidine phosphatase superfamily (branch 2)	Inositol hexakisphosphate and diphosphoinositol-pentakisphosphate kinase GN=l(1)G0196 OS=Drosophila melanogaster (Fruit fly) PE=1 SV=2	Z	Cytoskeleton	PREDICTED: inositol hexakisphosphate and diphosphoinositol-pentakisphosphate kinase 2 isoform X3 [Bemisia tabaci]	--
BTA010709.1.gene	Btabaci_GLEAN_10021176	4.9506	2.33906	3.26673	13.3518	7.8548	5.63063	0.00147614	1.32342		up	--	--	--	--	--	--	--	DB module;; Fibronectin type III domain;; Immunoglobulin I-set domain;; Immunoglobulin domain;; Immunoglobulin V-set domain;; Immunoglobulin domain;; Immunoglobulin domain;; Interferon-alpha/beta receptor, fibronectin type III;; Tissue factor	Ig-like and fibronectin type-III domain-containing protein C25G4.10 (Precursor) GN=C25G4.10 OS=Caenorhabditis elegans PE=1 SV=4	T	Signal transduction mechanisms	PREDICTED: Ig-like and fibronectin type-III domain-containing protein 1 isoform X1 [Bemisia tabaci]	--
BTA013341.1.gene	Btabaci_GLEAN_10020425	1.21924	0	0.059505	1.75923	2.83912	1.5978	0.0445017	2.24101		up	--	--	Molecular Function: lipoprotein particle receptor activity (GO:0030228);;	--	--	--	--	--	Brain peptide DLSRFYGHF (Precursor) OS=Apis mellifera (Honeybee) PE=1 SV=1	R	General function prediction only	PREDICTED: IDLSRF-like peptide [Bemisia tabaci]	biological process: localization (GO:0051179);; molecular function: receptor activity (GO:0004872)
BTA013274.1.gene	Btabaci_GLEAN_10025905	0.375365	0.263758	0.158716	1.00218	0.852716	0.379967	0.0491501	1.39607		up	--	--	--	--	--	--	--	--	--	--	--	PREDICTED: homeobox protein six1b-like [Bemisia tabaci]	--
BTA002414.1.gene	CUFF10.416.2	0.354537	0.412152	0.941336	1.6347	2.02151	1.15608	0.0192768	1.25876		up	--	--	Molecular Function: transcription factor activity, sequence-specific DNA binding (GO:0003700);; Cellular Component: nucleus (GO:0005634);; Biological Process: regulation of transcription, DNA-templated (GO:0006355);; Molecular Function: sequence-specific DNA binding (GO:0043565);;	--	--	[K]	Transcription	--	Homeobox protein homothorax OS=Drosophila melanogaster (Fruit fly) PE=1 SV=1	K	Transcription	PREDICTED: homeobox protein PKNOX2-like [Bemisia tabaci]	biological process: biological regulation (GO:0065007);; molecular function: nucleic acid binding transcription factor activity (GO:0001071);; cellular component: cell (GO:0005623);; cellular component: organelle (GO:0043226);; cellular component: cell part (GO:0044464);; molecular function: binding (GO:0005488)
BTA014117.1.gene	Btabaci_GLEAN_10003812	0.120541	0.00593	1.22585	1.50068	1.69089	1.03153	0.0058608	1.68471		up	--	--	--	K09313|0|api:100161988|K09313 homeobox protein cut-like | (RefSeq) homeobox protein cut	--	--	--	CUT domain;; Homeobox domain;; Homeobox KN domain	Homeobox protein cut GN=ct OS=Drosophila melanogaster (Fruit fly) PE=1 SV=1	K	Transcription	PREDICTED: homeobox protein cut isoform X2 [Bemisia tabaci]	--
BTA010833.1.gene	CUFF46.210.1	7.96406	5.07306	6.326	23.26	16.2928	14.2245	0.00973915	1.44949		up	--	--	--	--	--	--	--	--	--	--	--	PREDICTED: hexokinase type 2 isoform X3 [Bemisia tabaci]	--
Bemisia_tabaci_newGene_6117	--	1.8375	1.21501	1.12948	5.15865	2.86009	2.35911	0.0290948	1.24631		up	--	--	--	K10532|3.12341e-17|phu:Phum_PHUM535950|K10532 heparan-alpha-glucosaminide N-acetyltransferase [EC:2.3.1.78] | (RefSeq) hypothetical protein	Glycosaminoglycan degradation (ko00531);; Lysosome (ko04142)	--	--	--	--	--	--	PREDICTED: heparan-alpha-glucosaminide N-acetyltransferase-like [Bemisia tabaci]	--
BTA028643.6.gene	Btabaci_GLEAN_10012989	0.263962	0.233373	0.628855	2.07314	1.38356	0.953466	0.00306316	1.72796		up	--	--	--	--	--	[R]	General function prediction only	Immunoglobulin domain;; Immunoglobulin domain;; Immunoglobulin I-set domain;; Immunoglobulin domain;; Immunoglobulin V-set domain;; CD80-like C2-set immunoglobulin domain	Protein sax-3 (Precursor) GN=sax-3 OS=Caenorhabditis elegans PE=2 SV=1	T	Signal transduction mechanisms	PREDICTED: hemicentin-1-like isoform X3 [Bemisia tabaci]	--
BTA003886.2.gene	Btabaci_GLEAN_10009585	8.07931	9.05567	2.44289	41.0902	18.0987	47.0485	0.00390553	2.43219		up	[O]	Posttranslational modification, protein turnover, chaperones	Molecular Function: ATP binding (GO:0005524);; Biological Process: response to stress (GO:0006950);;	K03283|0|bmor:692822|K03283 heat shock 70kDa protein 1/8 | (RefSeq) Hsp70; heat shock protein 70	Spliceosome (ko03040);; Protein processing in endoplasmic reticulum (ko04141);; Endocytosis (ko04144);; Longevity regulating pathway - multiple species (ko04213)	[O]	Posttranslational modification, protein turnover, chaperones	Hsp70 protein;; MreB/Mbl protein;; NAD-specific glutamate dehydrogenase	Heat shock protein 70 B2 GN=HSP70B2 OS=Anopheles albimanus (New world malaria mosquito) PE=3 SV=1	O	Posttranslational modification, protein turnover, chaperones	PREDICTED: heat shock protein 70 B2-like [Bemisia tabaci]	molecular function: binding (GO:0005488);; biological process: response to stimulus (GO:0050896)
BTA019495.1.gene	Btabaci_GLEAN_10025412	1.265	1.14167	1.0699	10.1165	3.12907	10.487	0.00347949	2.79847		up	[O]	Posttranslational modification, protein turnover, chaperones	Molecular Function: ATP binding (GO:0005524);; Biological Process: response to stress (GO:0006950);;	K03283|0|bmor:692822|K03283 heat shock 70kDa protein 1/8 | (RefSeq) Hsp70; heat shock protein 70	Spliceosome (ko03040);; Protein processing in endoplasmic reticulum (ko04141);; Endocytosis (ko04144);; Longevity regulating pathway - multiple species (ko04213)	[O]	Posttranslational modification, protein turnover, chaperones	Hsp70 protein;; MreB/Mbl protein	Heat shock protein 70 B2 GN=HSP70B2 OS=Anopheles albimanus (New world malaria mosquito) PE=3 SV=1	O	Posttranslational modification, protein turnover, chaperones	PREDICTED: heat shock protein 68-like [Bemisia tabaci]	molecular function: binding (GO:0005488);; biological process: response to stimulus (GO:0050896)
BTA011400.1.gene	Btabaci_GLEAN_10005188	0.256327	0.393207	0.549226	1.33408	0.975654	2.00466	0.013086	1.8659		up	[O]	Posttranslational modification, protein turnover, chaperones	Molecular Function: ATP binding (GO:0005524);; Biological Process: response to stress (GO:0006950);;	K03283|0|bmor:692822|K03283 heat shock 70kDa protein 1/8 | (RefSeq) Hsp70; heat shock protein 70	Spliceosome (ko03040);; Protein processing in endoplasmic reticulum (ko04141);; Endocytosis (ko04144);; Longevity regulating pathway - multiple species (ko04213)	[O]	Posttranslational modification, protein turnover, chaperones	Hsp70 protein	Heat shock protein 70 B2 GN=HSP70B2 OS=Anopheles albimanus (New world malaria mosquito) PE=3 SV=1	O	Posttranslational modification, protein turnover, chaperones	PREDICTED: heat shock protein 68-like [Bemisia tabaci]	molecular function: binding (GO:0005488);; biological process: response to stimulus (GO:0050896)
BTA011604.1.gene	Btabaci_GLEAN_10005058	1.06898	0.44272	0.639753	2.14861	2.05715	3.01776	0.000863616	1.78106	3.71326	up	[O]	Posttranslational modification, protein turnover, chaperones	Molecular Function: ATP binding (GO:0005524);; Biological Process: response to stress (GO:0006950);;	K03283|0|bmor:100862772|K03283 heat shock 70kDa protein 1/8 | (RefSeq) heat shock protein 68	Spliceosome (ko03040);; Protein processing in endoplasmic reticulum (ko04141);; Endocytosis (ko04144);; Longevity regulating pathway - multiple species (ko04213)	[O]	Posttranslational modification, protein turnover, chaperones	Hsp70 protein;; MreB/Mbl protein	Heat shock protein 70 B2 GN=HSP70B2 OS=Anopheles albimanus (New world malaria mosquito) PE=3 SV=1	O	Posttranslational modification, protein turnover, chaperones	PREDICTED: heat shock protein 68-like [Bemisia tabaci]	molecular function: binding (GO:0005488);; biological process: response to stimulus (GO:0050896)
BTA008456.1.gene	Btabaci_GLEAN_10021723	1.48516	0.90092	1.28716	8.86885	9.45052	1.25742	0.0132912	2.35262	4.70467	up	[K]	Transcription	--	K09414|3.62487e-72|ame:411854|K09414 heat shock transcription factor 1 | (RefSeq) Hsf; heat shock factor protein	--	[K]	Transcription	HSF-type DNA-binding	Heat shock factor protein GN=Hsf OS=Drosophila melanogaster (Fruit fly) PE=1 SV=1	K	Transcription	PREDICTED: heat shock factor protein isoform X2 [Bemisia tabaci]	--
Bemisia_tabaci_newGene_18814	--	46.3319	43.8145	64.5952	143.78	104.414	82.2751	9.4397e-06	1.0668		up	[O]	Posttranslational modification, protein turnover, chaperones	Molecular Function: ATP binding (GO:0005524);;	K09490|8.44664e-55|tca:659147|K09490 heat shock 70kDa protein 5 | (RefSeq) heat shock 70 kDa protein cognate 3	Protein export (ko03060);; Protein processing in endoplasmic reticulum (ko04141)	[O]	Posttranslational modification, protein turnover, chaperones	Hsp70 protein;; NAD-specific glutamate dehydrogenase	Endoplasmic reticulum chaperone BiP OS=Drosophila melanogaster OX=7227 GN=Hsc70-3 PE=1 SV=2	O	Posttranslational modification, protein turnover, chaperones	PREDICTED: heat shock 70 kDa protein cognate 3 [Bemisia tabaci]	molecular function: binding (GO:0005488)
BTA027663.1.gene	Btabaci_GLEAN_10013765	1.86617	1.2261	1.85342	2.63105	2.98534	2.96969	3.46287e-07	1.65521		up	--	--	--	K00731|4.30784e-161|api:100168660|K00731 glycoprotein-N-acetylgalactosamine 3-beta-galactosyltransferase [EC:2.4.1.122] | (RefSeq) glycoprotein-N-acetylgalactosamine 3-beta-galactosyltransferase 1	Mucin type O-Glycan biosynthesis (ko00512)	[G]	Carbohydrate transport and metabolism	Fringe-like;; Galactosyltransferase	Glycoprotein-N-acetylgalactosamine 3-beta-galactosyltransferase 1 GN=C1GalTA OS=Drosophila melanogaster (Fruit fly) PE=2 SV=1	G	Carbohydrate transport and metabolism	PREDICTED: glycoprotein-N-acetylgalactosamine 3-beta-galactosyltransferase 1-like isoform X1 [Bemisia tabaci]	--
BTA009199.2.gene	Btabaci_GLEAN_10021571	2.3339	2.71326	2.53736	5.08816	5.69128	3.8994	1.01765e-05	1.08907		up	--	--	Molecular Function: ionotropic glutamate receptor activity (GO:0004970);; Molecular Function: extracellular-glutamate-gated ion channel activity (GO:0005234);; Cellular Component: plasma membrane (GO:0005886);; Biological Process: ion transport (GO:0006811);; Cellular Component: integral component of membrane (GO:0016021);; Cellular Component: cell junction (GO:0030054);; Biological Process: iono…	K05208|0|tca:658152|K05208 glutamate receptor ionotropic, NMDA 1 | (RefSeq) glutamate [NMDA] receptor subunit 1	Neuroactive ligand-receptor interaction (ko04080)	[PET]	Inorganic ion transport and metabolism;; Amino acid transport and metabolism;; Signal transduction mechanisms	Receptor family ligand binding region;; Ligand-gated ion channel;; Bacterial extracellular solute-binding proteins, family 3;; Ligated ion channel L-glutamate- and glycine-binding site;; Calmodulin-binding domain C0 of NMDA receptor NR1 subunit	Glutamate [NMDA] receptor subunit 1 {ECO:0000250|UniProtKB:Q24418} (Precursor) OS=Drosophila persimilis (Fruit fly) PE=3 SV=1	W	Extracellular structures	PREDICTED: glutamate [NMDA] receptor subunit 1 isoform X2 [Bemisia tabaci]	biological process: cellular process (GO:0009987);; biological process: signaling (GO:0023052);; biological process: single-organism process (GO:0044699);; biological process: response to stimulus (GO:0050896);; biological process: localization (GO:0051179);; biological process: biological regulation (GO:0065007);; molecular function: receptor activity (GO:0004872);; molecular function: transport…
Bemisia_tabaci_newGene_17016	--	1.12382	1.05881	1.38297	5.33062	3.39445	1.78995	0.0174661	1.49451		up	--	--	Molecular Function: glucose-6-phosphate dehydrogenase activity (GO:0004345);; Biological Process: glucose metabolic process (GO:0006006);; Biological Process: pentose-phosphate shunt (GO:0006098);; Molecular Function: NADP binding (GO:0050661);; Biological Process: oxidation-reduction process (GO:0055114);;	K00036|2.55283e-08|aec:105143160|K00036 glucose-6-phosphate 1-dehydrogenase [EC:1.1.1.49 1.1.1.363] | (RefSeq) glucose-6-phosphate 1-dehydrogenase	Pentose phosphate pathway (ko00030);; Glutathione metabolism (ko00480);; Carbon metabolism (ko01200)	[G]	Carbohydrate transport and metabolism	--	Glucose-6-phosphate 1-dehydrogenase OS=Drosophila melanogaster OX=7227 GN=Zw PE=1 SV=2	G	Carbohydrate transport and metabolism	PREDICTED: glucose-6-phosphate 1-dehydrogenase isoform X1 [Bemisia tabaci]	biological process: metabolic process (GO:0008152);; biological process: single-organism process (GO:0044699);; molecular function: catalytic activity (GO:0003824);; biological process: cellular process (GO:0009987);; molecular function: binding (GO:0005488)
BTA028083.1.gene	Btabaci_GLEAN_10013413	1.45826	0.354695	0.5104	2.84535	2.6658	1.17791	0.00592513	1.46428		up	[E]	Amino acid transport and metabolism	--	--	--	[R]	General function prediction only	GMC oxidoreductase	Glucose dehydrogenase [FAD, quinone] short protein (Precursor) GN=Gld OS=Drosophila melanogaster (Fruit fly) PE=3 SV=3	E	Amino acid transport and metabolism	PREDICTED: glucose dehydrogenase [FAD, quinone]-like [Bemisia tabaci]	--
BTA000354.1.gene	Btabaci_GLEAN_10011795	0.471172	0.734296	0.209967	1.72751	1.42052	1.15043	0.0186899	1.50572		up	[E]	Amino acid transport and metabolism	Molecular Function: oxidoreductase activity, acting on CH-OH group of donors (GO:0016614);; Biological Process: single-organism metabolic process (GO:0044710);;	--	--	[R]	General function prediction only	GMC oxidoreductase;; GMC oxidoreductase	Glucose dehydrogenase [FAD, quinone] short protein (Precursor) GN=Gld OS=Drosophila pseudoobscura pseudoobscura (Fruit fly) PE=3 SV=4	R	General function prediction only	PREDICTED: glucose dehydrogenase [FAD, quinone]-like [Bemisia tabaci]	biological process: metabolic process (GO:0008152);; biological process: single-organism process (GO:0044699);; molecular function: catalytic activity (GO:0003824)
BTA014935.1.gene	Btabaci_GLEAN_10019946	0.205128	0.24467	0.531436	4.05608	6.08462	2.73748	1.43417e-10	3.66986		up	[R]	General function prediction only	--	K13133|2.59161e-45|api:100569161|K13133 gem associated protein 5 | (RefSeq) gem-associated protein 5	RNA transport (ko03013)	--	--	WD domain, G-beta repeat	Component of gems protein 5 GN=gemin5 OS=Dictyostelium discoideum (Slime mold) PE=3 SV=1	R	General function prediction only	PREDICTED: gem-associated protein 5-like [Bemisia tabaci]	--
BTA014930.1.gene	Btabaci_GLEAN_10019941	0.122157	0.198078	6.26478	7.83206	6.85016	5.6123	7.74465e-05	2.04661		up	[R]	General function prediction only	--	K13133|1.83099e-111|api:100569161|K13133 gem associated protein 5 | (RefSeq) gem-associated protein 5	RNA transport (ko03013)	--	--	WD domain, G-beta repeat	Component of gems protein 5 GN=gemin5 OS=Dictyostelium discoideum (Slime mold) PE=3 SV=1	R	General function prediction only	PREDICTED: gem-associated protein 5-like [Bemisia tabaci]	--
BTA027426.1.gene	Btabaci_GLEAN_10013847	0.196686	0.131231	10.107	10.0407	11.5431	7.46954	0.0338179	1.51918		up	[R]	General function prediction only	--	--	--	[R]	General function prediction only	Zinc-finger double domain;; Zinc finger, C2H2 type;; C2H2-type zinc finger;; Zinc-finger of C2H2 type;; BED zinc finger;; Drought induced 19 protein (Di19), zinc-binding;; GAGA factor;; Zinc-finger double-stranded RNA-binding;; Aspartate carbamoyltransferase regulatory chain, metal binding domain;; C2H2 type zinc-finger (2 copies)	Protein glass GN=gl OS=Drosophila melanogaster (Fruit fly) PE=1 SV=2	R	General function prediction only	PREDICTED: gastrula zinc finger protein XlCGF8.2DB-like [Bemisia tabaci]	--
Bemisia_tabaci_newGene_33162	--	0	0.538358	0.307848	0.862774	1.11433	0.961765	0.0066417	1.55481		up	--	--	--	--	--	--	--	C2H2-type zinc finger;; C2H2-type zinc finger	--	--	--	PREDICTED: gastrula zinc finger protein XlCGF48.2-like [Bemisia tabaci]	--
BTA016240.1.gene	Btabaci_GLEAN_10019566	0.137349	0.084024	0.124824	5.30502	5.06595	3.75517	1.00445e-14	5.13278		up	--	--	--	K15307|2.13395e-46|phu:Phum_PHUM361670|K15307 G protein pathway suppressor 2 | (RefSeq) hypothetical protein	--	--	--	--	--	T	Signal transduction mechanisms	PREDICTED: G protein pathway suppressor 2 [Bemisia tabaci]	--
Bemisia_tabaci_newGene_32245	--	1.09733	2.98967	5.37047	9.06086	7.84967	6.02181	0.000297783	1.24809		up	--	--	Molecular Function: actin binding (GO:0003779);; Cellular Component: integral component of membrane (GO:0016021);; Molecular Function: transmembrane transporter activity (GO:0022857);; Biological Process: transmembrane transport (GO:0055085);;	K04437|2.05914e-144|api:100167253|K04437 filamin | (RefSeq) filamin-A	--	[Z]	Cytoskeleton	Filamin/ABP280 repeat;; gag gene protein p24 (core nucleocapsid protein)	Filamin-A OS=Drosophila melanogaster OX=7227 GN=cher PE=1 SV=2	Z	Cytoskeleton	PREDICTED: filamin-C-like [Bemisia tabaci]	molecular function: binding (GO:0005488);; cellular component: membrane (GO:0016020);; cellular component: membrane part (GO:0044425);; biological process: localization (GO:0051179);; molecular function: transporter activity (GO:0005215);; biological process: cellular process (GO:0009987);; biological process: single-organism process (GO:0044699)
BTA015400.1.gene	Btabaci_GLEAN_10025787	2.80354	2.30732	3.1172	8.12566	5.57166	3.81111	0.000621132	1.05268		up	[RTKL]	General function prediction only;; Signal transduction mechanisms;; Transcription;; Replication, recombination and repair	--	K05093|0|ame:413200|K05093 fibroblast growth factor receptor 2 [EC:2.7.10.1] | (RefSeq) htl; fibroblast growth factor receptor homolog 1	Endocytosis (ko04144)	--	--	Protein tyrosine kinase;; Protein kinase domain;; Immunoglobulin I-set domain;; Immunoglobulin domain;; Immunoglobulin V-set domain	Fibroblast growth factor receptor homolog 1 (Precursor) GN=htl OS=Drosophila melanogaster (Fruit fly) PE=1 SV=3	T	Signal transduction mechanisms	PREDICTED: fibroblast growth factor receptor homolog 1-like isoform X1 [Bemisia tabaci]	--
BTA024237.1.gene	Btabaci_GLEAN_10024821	5.38242	3.53291	7.46049	20.0249	9.25722	8.1457	0.00355998	1.19458		up	--	--	--	--	--	[I]	Lipid transport and metabolism	Acyl transferase domain;; Beta-ketoacyl synthase, N-terminal domain;; Beta-ketoacyl synthase, C-terminal domain;; Zinc-binding dehydrogenase	Probable polyketide synthase 16 GN=pks16 OS=Dictyostelium discoideum (Slime mold) PE=2 SV=1	Q	Secondary metabolites biosynthesis, transport and catabolism	PREDICTED: fatty acid synthase-like [Bemisia tabaci]	--
BTA010854.1.gene	Btabaci_GLEAN_10005491	5.91213	4.21741	5.23187	23.4972	11.2263	10.8921	0.00232234	1.54076		up	[Q]	Secondary metabolites biosynthesis, transport and catabolism	Biological Process: metabolic process (GO:0008152);; Molecular Function: transferase activity (GO:0016740);;	K00665|0|api:100166426|K00665 fatty acid synthase, animal type [EC:2.3.1.85] | (RefSeq) fatty acid synthase	Fatty acid biosynthesis (ko00061);; Fatty acid metabolism (ko01212)	[I]	Lipid transport and metabolism	Acyl transferase domain;; Zinc-binding dehydrogenase;; Polyketide synthase dehydratase	Chalcone synthase stlB GN=stlB OS=Dictyostelium discoideum (Slime mold) PE=2 SV=1	Q	Secondary metabolites biosynthesis, transport and catabolism	PREDICTED: fatty acid synthase [Bemisia tabaci]	biological process: metabolic process (GO:0008152);; molecular function: catalytic activity (GO:0003824)
Bemisia_tabaci_newGene_10278	--	3.1167	1.39925	2.2987	7.15768	5.03347	3.3748	0.000677975	1.17084		up	--	--	Molecular Function: transferase activity (GO:0016740);;	K00787|2.69733e-37|api:100144905|K00787 farnesyl diphosphate synthase [EC:2.5.1.1 2.5.1.10] | (RefSeq) Ipps, ApIPPS; mitochondrial isoprenyl diphosphate synthase	Terpenoid backbone biosynthesis (ko00900)	[H]	Coenzyme transport and metabolism	Polyprenyl synthetase	Farnesyl diphosphate synthase OS=Dictyostelium discoideum OX=44689 GN=fps PE=2 SV=1	H	Coenzyme transport and metabolism	PREDICTED: farnesyl pyrophosphate synthase isoform X1 [Bemisia tabaci]	biological process: metabolic process (GO:0008152);; molecular function: catalytic activity (GO:0003824)
BTA028592.1.gene	Btabaci_GLEAN_10013008	0.226745	0.008195	0	3.78313	0.581481	1.51981	0.00212406	4.58321		up	[KLB]	Transcription;; Replication, recombination and repair;; Chromatin structure and dynamics	--	K09272|0|api:100166291|K09272 structure-specific recognition protein 1 | (RefSeq) structure specific recognition protein-like	--	[KLB]	Transcription;; Replication, recombination and repair;; Chromatin structure and dynamics	Structure-specific recognition protein (SSRP1);; Histone chaperone Rttp106-like	FACT complex subunit Ssrp1 GN=Ssrp OS=Drosophila pseudoobscura pseudoobscura (Fruit fly) PE=3 SV=2	K	Transcription	PREDICTED: FACT complex subunit Ssrp1-like [Bemisia tabaci]	--
BTA013908.1.gene	Btabaci_GLEAN_10003910	0.183191	0.139769	0.225112	87.5625	87.2623	67.2764	1.22202e-164	8.6234	3.5781	up	[GEPR]	Carbohydrate transport and metabolism;; Amino acid transport and metabolism;; Inorganic ion transport and metabolism;; General function prediction only	--	--	--	--	--	Sugar (and other) transporter;; Major Facilitator Superfamily	Facilitated trehalose transporter Tret1 {ECO:0000303|PubMed:20035867} OS=Bombyx mori (Silk moth) PE=1 SV=1	R	General function prediction only	PREDICTED: facilitated trehalose transporter Tret1-like [Bemisia tabaci]	--
BTA026243.1.gene	Btabaci_GLEAN_10014668	15.0971	0.469067	0.63948	22.1057	26.875	15.5615	0.000239487	2.01796		up	[GEPR]	Carbohydrate transport and metabolism;; Amino acid transport and metabolism;; Inorganic ion transport and metabolism;; General function prediction only	--	K08145|2.63729e-92|api:100169115|K08145 MFS transporter, SP family, solute carrier family 2 (facilitated glucose transporter), member 8 | (RefSeq) facilitated trehalose transporter Tret1-like	--	[R]	General function prediction only	Sugar (and other) transporter;; Major Facilitator Superfamily;; Ion channel regulatory protein UNC-93	Facilitated trehalose transporter Tret1 {ECO:0000303|PubMed:20035867} OS=Bombyx mori (Silk moth) PE=1 SV=1	R	General function prediction only	PREDICTED: facilitated trehalose transporter Tret1-like [Bemisia tabaci]	--
BTA013778.1.gene	Btabaci_GLEAN_10025879	0.55594	1.65686	1.89452	7.0926	9.05041	1.74092	0.0145238	2.00781	2.57774	up	[GEPR]	Carbohydrate transport and metabolism;; Amino acid transport and metabolism;; Inorganic ion transport and metabolism;; General function prediction only	--	--	--	[R]	General function prediction only	Sugar (and other) transporter;; Major Facilitator Superfamily	Facilitated trehalose transporter Tret1 {ECO:0000303|PubMed:17606922, ECO:0000312|EMBL:BAF63703.1} OS=Polypedilum vanderplanki (Sleeping chironomid) PE=1 SV=1	R	General function prediction only	PREDICTED: facilitated trehalose transporter Tret1-like [Bemisia tabaci]	--
Bemisia_tabaci_newGene_1177	--	3.57821	2.49422	2.01941	10.2183	8.25544	5.42998	8.15096e-06	1.51391		up	[G]	Carbohydrate transport and metabolism	--	--	--	[R]	General function prediction only	Sugar (and other) transporter	Facilitated trehalose transporter Tret1 OS=Polypedilum vanderplanki OX=319348 GN=Tret1 PE=1 SV=1	G	Carbohydrate transport and metabolism	PREDICTED: facilitated trehalose transporter Tret1-like [Bemisia tabaci]	--
BTA027000.1.gene	Btabaci_GLEAN_10014157	4.04552	2.98099	3.90997	12.6386	10.98	8.00073	2.43551e-09	1.5078		up	[GEPR]	Carbohydrate transport and metabolism;; Amino acid transport and metabolism;; Inorganic ion transport and metabolism;; General function prediction only	--	--	--	[R]	General function prediction only	Sugar (and other) transporter;; Major Facilitator Superfamily	Facilitated trehalose transporter Tret1 {ECO:0000303|PubMed:17606922, ECO:0000312|EMBL:BAF63703.1} OS=Polypedilum vanderplanki (Sleeping chironomid) PE=1 SV=1	R	General function prediction only	PREDICTED: facilitated trehalose transporter Tret1-like [Bemisia tabaci]	--
BTA008436.1.gene	Btabaci_GLEAN_10006863	1.96197	3.4783	4.26411	9.8088	7.37078	5.54866	7.86116e-05	1.17957		up	[GEPR]	Carbohydrate transport and metabolism;; Amino acid transport and metabolism;; Inorganic ion transport and metabolism;; General function prediction only	--	--	--	[R]	General function prediction only	Sugar (and other) transporter;; Major Facilitator Superfamily	Facilitated trehalose transporter Tret1 {ECO:0000303|PubMed:17606922, ECO:0000312|EMBL:BAF63703.1} OS=Polypedilum vanderplanki (Sleeping chironomid) PE=1 SV=1	R	General function prediction only	PREDICTED: facilitated trehalose transporter Tret1-like [Bemisia tabaci]	--
BTA021319.1.gene	Btabaci_GLEAN_10025171	0.349291	0.099822	0.386049	1.21869	1.09093	0.497202	0.00386161	1.58317		up	[P]	Inorganic ion transport and metabolism	--	K14607|0|ame:410233|K14607 extracellular sulfatase Sulf [EC:3.1.6.-] | (RefSeq) Sulf1; extracellular sulfatase SULF-1 homolog	--	[G]	Carbohydrate transport and metabolism	Sulfatase;; Type I phosphodiesterase / nucleotide pyrophosphatase	Extracellular sulfatase SULF-1 homolog (Precursor) GN=Sulf1 OS=Drosophila melanogaster (Fruit fly) PE=1 SV=1	G	Carbohydrate transport and metabolism	PREDICTED: extracellular sulfatase SULF-1 homolog isoform X1 [Bemisia tabaci]	--
BTA019322.1.gene	Btabaci_GLEAN_10018241	0.402538	0.203169	0.787826	1.29826	1.01104	0.953052	0.0194598	1.24696		up	[RTKL]	General function prediction only;; Signal transduction mechanisms;; Transcription;; Replication, recombination and repair	--	K08860|0|api:100166491|K08860 eukaryotic translation initiation factor 2-alpha kinase 3 [EC:2.7.11.1] | (RefSeq) eukaryotic translation initiation factor 2-alpha kinase	Protein processing in endoplasmic reticulum (ko04141);; Apoptosis - fly (ko04214)	[J]	Translation, ribosomal structure and biogenesis	Protein kinase domain;; Protein tyrosine kinase;; PQQ enzyme repeat	Eukaryotic translation initiation factor 2-alpha kinase (Precursor) GN=PEK OS=Drosophila melanogaster (Fruit fly) PE=1 SV=2	J	Translation, ribosomal structure and biogenesis	PREDICTED: eukaryotic translation initiation factor 2-alpha kinase-like [Bemisia tabaci]	--
BTA010635.1.gene	Btabaci_GLEAN_10005610	6.64022	2.92348	6.31586	15.0637	15.5993	8.94676	2.12633e-05	1.21924		up	--	--	--	K03211|1.04551e-61|bmor:101736934|K03211 ETS translocation variant 6/7 | (RefSeq) BmEts2; ets DNA-binding protein pokkuri-like	MAPK signaling pathway - fly (ko04013);; Dorso-ventral axis formation (ko04320)	[K]	Transcription	Ets-domain;; Sterile alpha motif (SAM)/Pointed domain	Ets DNA-binding protein pokkuri GN=aop OS=Drosophila melanogaster (Fruit fly) PE=1 SV=2	K	Transcription	PREDICTED: ets DNA-binding protein pokkuri isoform X3 [Bemisia tabaci]	--
BTA027707.1.gene	Btabaci_GLEAN_10024290	4.08234	7.74084	1.07926	13.3541	16.3169	5.37872	0.0496116	1.29408		up	--	--	--	K01016|3.70889e-38|dpo:Dpse_GA14114|K01016 estrone sulfotransferase [EC:2.8.2.4] | (RefSeq) GA14114 gene product from transcript GA14114-RA	--	[R]	General function prediction only	Sulfotransferase domain	--	R	General function prediction only	PREDICTED: estrogen sulfotransferase, testis isoform-like [Bemisia tabaci]	--
Bemisia_tabaci_newGene_33742	--	0.217544	0.06812	0.45164	0.68974	1.38701	0.516771	0.0483447	1.81824		up	--		--	K05110|0|phu:Phum_PHUM576020|K05110 Eph receptor B1 [EC:2.7.10.1] | (RefSeq) Ephrin type-B receptor 2 precursor, putative	--	[T]	Signal transduction mechanisms	Protein tyrosine kinase;; Protein kinase domain;; Ephrin type-A receptor 2 transmembrane domain	Ephrin receptor 1 OS=Caenorhabditis elegans OX=6239 GN=vab-1 PE=1 SV=1	T	Signal transduction mechanisms	PREDICTED: ephrin type-B receptor 1-B isoform X6 [Bemisia tabaci]	--
BTA009138.1.gene	Btabaci_GLEAN_10021595	5.16574	3.55361	2.26092	6.6297	4.7441	4.6201	0.0153302	1.00509		up	--	--	--	--	--	[E]	Amino acid transport and metabolism	Peptidase family M13	Neprilysin-11 GN=nep-11 OS=Caenorhabditis elegans PE=1 SV=2	E	Amino acid transport and metabolism	PREDICTED: endothelin-converting enzyme 1-like [Bemisia tabaci]	--
BTA010520.1.gene	Btabaci_GLEAN_10021227	0.808995	0.780695	0.484704	2.36287	2.26414	1.3448	1.2435e-07	1.50825		up	[K]	Transcription	--	K11592|0|nvi:100118589|K11592 endoribonuclease Dicer [EC:3.1.26.-] | (RefSeq) Dcr-2; endoribonuclease Dicer	--	[A]	RNA processing and modification	Ribonuclease III domain;; Dicer dimerisation domain;; Ribonuclease-III-like;; Type III restriction enzyme, res subunit;; DEAD/DEAH box helicase;; PAZ domain;; Helicase conserved C-terminal domain;; Uncharacterized conserved protein (DUF2075)	Endoribonuclease dcr-1 GN=dcr-1 OS=Caenorhabditis elegans PE=1 SV=3	A	RNA processing and modification	PREDICTED: endoribonuclease Dicer [Bemisia tabaci]	--
BTA015909.1.gene	Btabaci_GLEAN_10019679	2.4358	0.905702	1.32503	6.05176	4.65323	2.56327	0.021483	1.46053		up	--	--	--	--	--	--	--	Hsp90 protein	--	--	--	PREDICTED: endoplasmin [Bemisia tabaci]	--
BTA017590.1.gene	Btabaci_GLEAN_10019120	0	0	14.2539	20.1472	16.873	15.694	0.00157406	1.9613		up	--	--	Cellular Component: endoplasmic reticulum (GO:0005783);;	K09586|1.26589e-78|phu:Phum_PHUM260550|K09586 endoplasmic reticulum protein 29 | (RefSeq) Endoplasmic reticulum protein ERp29, putative	Protein processing in endoplasmic reticulum (ko04141)	--	--	ERp29, N-terminal domain;; Endoplasmic reticulum protein ERp29, C-terminal domain	Protein windbeutel (Precursor) GN=wbl OS=Drosophila melanogaster (Fruit fly) PE=1 SV=1	O	Posttranslational modification, protein turnover, chaperones	PREDICTED: endoplasmic reticulum resident protein 29 [Bemisia tabaci]	cellular component: cell (GO:0005623);; cellular component: organelle (GO:0043226);; cellular component: cell part (GO:0044464)
BTA026890.1.gene	Btabaci_GLEAN_10014236	1.1642	0.025795	1.23307	6.29475	3.41669	2.27801	0.000545981	2.29519		up	--	--	--	--	--	[I]	Lipid transport and metabolism	GNS1/SUR4 family	Elongation of very long chain fatty acids protein AAEL008004 GN=AAEL008004 OS=Aedes aegypti (Yellowfever mosquito) PE=2 SV=2	I	Lipid transport and metabolism	PREDICTED: elongation of very long chain fatty acids protein AAEL008004-like [Bemisia tabaci]	--
BTA010637.2.gene	Btabaci_GLEAN_10005612	7.21102	4.95554	7.30318	15.8349	12.3588	11.9964	3.54906e-07	1.04338		up	--	--	--	--	--	[I]	Lipid transport and metabolism	GNS1/SUR4 family	Elongation of very long chain fatty acids protein AAEL008004 GN=AAEL008004 OS=Aedes aegypti (Yellowfever mosquito) PE=2 SV=2	I	Lipid transport and metabolism	PREDICTED: elongation of very long chain fatty acids protein AAEL008004-like [Bemisia tabaci]	--
BTA014734.1.gene	Btabaci_GLEAN_10003489	7.57737	1.31431	9.21852	18.996	11.8413	6.787	0.0483849	1.04803		up	--	--	--	--	--	[I]	Lipid transport and metabolism	GNS1/SUR4 family	Putative fatty acid elongation protein 3 GN=elo-3 OS=Caenorhabditis elegans PE=1 SV=2	I	Lipid transport and metabolism	PREDICTED: elongation of very long chain fatty acids protein 6 [Bemisia tabaci]	--
BTA002233.1.gene	Btabaci_GLEAN_10010546	8.75952	2.90256	5.56046	15.9489	13.1639	9.83203	0.0051347	1.17335		up	--	--	Molecular Function: calcium ion binding (GO:0005509);;	--	--	[R]	General function prediction only	--	EF-hand domain-containing protein D2 homolog GN=Swip-1 OS=Drosophila melanogaster (Fruit fly) PE=2 SV=1	R	General function prediction only	PREDICTED: EF-hand domain-containing protein D2 homolog [Bemisia tabaci]	molecular function: binding (GO:0005488)
BTA009378.1.gene	Btabaci_GLEAN_10006347	0.498082	0.278143	0.570252	2.19596	1.80439	1.06816	0.00282811	1.86752		up	[R]	General function prediction only	--	K09203|3.27273e-135|tca:659436|K09203 early growth response protein 1 | (RefSeq) early growth response protein 1-B	AGE-RAGE signaling pathway in diabetic complications (ko04933)	[R]	General function prediction only	Zinc-finger double domain;; Zinc finger, C2H2 type;; C2H2-type zinc finger	Protein glass GN=gl OS=Drosophila melanogaster (Fruit fly) PE=1 SV=2	K	Transcription	PREDICTED: early growth response protein 1-B [Bemisia tabaci]	--
BTA013219.1.gene	Btabaci_GLEAN_10004241	3.86589	1.60188	3.22287	7.75371	5.63269	4.90712	5.01524e-07	1.20098	0.927251	up	[V]	Defense mechanisms	Molecular Function: binding (GO:0005488);;	K10638|0|api:100162095|K10638 E3 ubiquitin-protein ligase UHRF1 [EC:2.3.2.27] | (RefSeq) E3 ubiquitin-protein ligase UHRF1	--	--	--	Calcium-binding EGF domain;; SAD/SRA domain;; Complement Clr-like EGF-like;; Coagulation Factor Xa inhibitory site;; Ubiquitin family;; Protein of unknown function (DUF3590);; EGF-like domain;; Ubiquitin-2 like Rad60 SUMO-like	Fibulin-1 (Precursor) GN=fbl-1 OS=Caenorhabditis elegans PE=1 SV=3	K	Transcription	PREDICTED: E3 ubiquitin-protein ligase UHRF1-like [Bemisia tabaci]	molecular function: binding (GO:0005488)
BTA020192.1.gene	Btabaci_GLEAN_10025314	3.13809	3.0291	6.79063	10.7472	11.5686	3.12965	0.0130776	1.33432	1.99958	up	[O]	Posttranslational modification, protein turnover, chaperones	--	K10593|0|ame:409099|K10593 E3 ubiquitin-protein ligase EDD1 [EC:2.3.2.26] | (RefSeq) hyd; E3 ubiquitin-protein ligase UBR5	Ubiquitin mediated proteolysis (ko04120)	[O]	Posttranslational modification, protein turnover, chaperones	HECT-domain (ubiquitin-transferase);; E3 ubiquitin ligase EDD;; Poly-adenylate binding protein, unique domain;; Putative zinc finger in N-recognin (UBR box)	E3 ubiquitin-protein ligase hyd GN=hyd OS=Drosophila melanogaster (Fruit fly) PE=1 SV=3	O	Posttranslational modification, protein turnover, chaperones	PREDICTED: E3 ubiquitin-protein ligase UBR5 isoform X4 [Bemisia tabaci]	--
BTA027639.1.gene	Btabaci_GLEAN_10013789	1.64735	0.15292	0.353181	4.71498	3.57153	1.08002	0.00912836	1.85827	1.89035	up	--	--	--	K12169|0|phu:Phum_PHUM177460|K12169 Kip1 ubiquitination-promoting complex protein 1 [EC:2.3.2.27] | (RefSeq) hypothetical protein	--	[O]	Posttranslational modification, protein turnover, chaperones	SPRY domain	Probable ATP-dependent RNA helicase ddx1 GN=ddx1 OS=Dictyostelium discoideum (Slime mold) PE=3 SV=1	O	Posttranslational modification, protein turnover, chaperones	PREDICTED: E3 ubiquitin-protein ligase RNF123 [Bemisia tabaci]	--
Bemisia_tabaci_newGene_22584	--	1.48788	1.06251	1.68142	4.88394	3.53454	3.73507	0.000763956	1.51843		up	--	--	--	--	--	--	--	--	--	--	--	PREDICTED: dystroglycan isoform X2 [Bemisia tabaci]	--
BTA016833.1.gene	Btabaci_GLEAN_10019388	0.877955	0.304396	1.46487	1.47215	1.49138	0.957619	0.0457436	1.06338		up	--	--	--	--	--	--	--	Immunoglobulin I-set domain;; Immunoglobulin domain;; Immunoglobulin domain;; Immunoglobulin domain;; Immunoglobulin V-set domain;; CD80-like C2-set immunoglobulin domain;; CD47 immunoglobulin-like domain;; Immunoglobulin C1-set domain;; Fibronectin type III domain;; Penicillin-Binding Protein C-terminus Family	Down syndrome cell adhesion molecule-like protein Dscam2 (Precursor) GN=Dscam2 OS=Drosophila melanogaster (Fruit fly) PE=2 SV=3	T	Signal transduction mechanisms	PREDICTED: Down syndrome cell adhesion molecule-like protein Dscam2 isoform X2 [Bemisia tabaci]	--
BTA004042.1.gene	Btabaci_GLEAN_10009487	1.63488	1.01232	1.88616	5.67267	2.73441	2.99252	0.0266011	1.31655		up	--	--	--	--	--	[K]	Transcription	DM DNA binding domain	Protein doublesex GN=dsx OS=Drosophila melanogaster (Fruit fly) PE=1 SV=1	K	Transcription	PREDICTED: doublesex- and mab-3-related transcription factor 1-like isoform X3 [Bemisia tabaci]	--
BTA020463.1.gene	Btabaci_GLEAN_10025288	1.40785	1.13847	0.900304	2.11098	1.72734	1.60434	0.00391267	1.04365		up	[OC]	Posttranslational modification, protein turnover, chaperones;; Energy production and conversion	--	K09530|0|nvi:100122660|K09530 DnaJ homolog subfamily C member 10 | (RefSeq) dnaJ homolog subfamily C member 10-like	Protein processing in endoplasmic reticulum (ko04141)	[O]	Posttranslational modification, protein turnover, chaperones	Thioredoxin;; DnaJ domain;; Thioredoxin-like domain;; Thioredoxin-like domain;; Thioredoxin-like;; Thioredoxin-like;; Redoxin;; AhpC/TSA family;; Calsequestrin	Protein disulfide-isomerase 1 (Precursor) GN=pdi1 OS=Dictyostelium discoideum (Slime mold) PE=1 SV=2	O	Posttranslational modification, protein turnover, chaperones	PREDICTED: dnaJ homolog subfamily C member 10-like [Bemisia tabaci]	--
BTA002567.1.gene	Btabaci_GLEAN_10023265	0.458707	0.248831	0.187319	0.768579	1.16755	0.414209	0.0408418	1.32329		up	--	--	--	--	--	--	--	--	--	--	--	PREDICTED: DNA-directed RNA polymerase II subunit RPB1-like [Bemisia tabaci]	--
BTA003246.1.gene	Btabaci_GLEAN_10026439	0.198147	0.138372	0.173814	9.08945	10.2988	4.89686	1.30663e-25	5.42178		up	--	--	--	K13102|1.50704e-120|api:100166805|K13102 DNA/RNA-binding protein KIN17 | (RefSeq) DNA/RNA-binding protein KIN17	--	[A]	RNA processing and modification	Domain of Kin17 curved DNA-binding protein;; KOW motif	KIN17-like protein GN=DDB_G0269816 OS=Dictyostelium discoideum (Slime mold) PE=3 SV=1	A	RNA processing and modification	PREDICTED: DNA/RNA-binding protein KIN17 [Bemisia tabaci]	--
Bemisia_tabaci_newGene_13396	--	0.119277	0	1.21173	5.76761	6.1639	3.92722	0.000294762	3.56736		up	--	--	--	--	--	--	--	--	--	--	--	PREDICTED: DNA repair protein complementing XP-A cells [Bemisia tabaci]	--
BTA010533.1.gene	Btabaci_GLEAN_10021240	1.55064	0.804585	1.51638	3.58765	3.08396	3.18289	0.0028913	1.06885		up	--	--	--	K12076|5.34738e-96|ame:724292|K12076 disks large protein 1 | (RefSeq) disks large 1 tumor suppressor protein	Hippo signaling pathway - fly (ko04391)	[F]	Nucleotide transport and metabolism	PDZ domain (Also known as DHR or GLGF);; PDZ domain	Disks large 1 tumor suppressor protein GN=dlg1 OS=Drosophila melanogaster (Fruit fly) PE=1 SV=2	T	Signal transduction mechanisms	PREDICTED: disks large homolog 4 isoform X11 [Bemisia tabaci]	--
BTA003024.1.gene	Btabaci_GLEAN_10010088	1.55651	1.08854	1.88639	5.3429	4.46555	2.31447	0.000847632	1.13279		up	[IQ]	Lipid transport and metabolism;; Secondary metabolites biosynthesis, transport and catabolism	Molecular Function: catalytic activity (GO:0003824);; Biological Process: metabolic process (GO:0008152);;	--	--	[R]	General function prediction only	AMP-binding enzyme	Disco-interacting protein 2 GN=DIP2 OS=Drosophila melanogaster (Fruit fly) PE=1 SV=2	R	General function prediction only	PREDICTED: disco-interacting protein 2 isoform X2 [Bemisia tabaci]	molecular function: catalytic activity (GO:0003824);; biological process: metabolic process (GO:0008152)
BTA012101.1.gene	CUFF51.40.2	1.16696	0.271234	0.778016	2.34466	1.72358	1.10785	0.00668088	1.20494		up	[RTKL]	General function prediction only;; Signal transduction mechanisms;; Transcription;; Replication, recombination and repair	Molecular Function: protein kinase activity (GO:0004672);;	K05125|0|tca:655103|K05125 discoidin domain receptor family member 2 [EC:2.7.10.1] | (RefSeq) epithelial discoidin domain-containing receptor 1	--	[T]	Signal transduction mechanisms	Protein tyrosine kinase;; Protein kinase domain	Tyrosine-protein kinase transmembrane receptor Ror (Precursor) GN=Ror OS=Drosophila melanogaster (Fruit fly) PE=1 SV=1	T	Signal transduction mechanisms	PREDICTED: discoidin domain-containing receptor tyrosine kinase B-like [Bemisia tabaci]	biological process: metabolic process (GO:0008152);; biological process: cellular process (GO:0009987);; molecular function: catalytic activity (GO:0003824)
BTA010526.1.gene	Btabaci_GLEAN_10021232	4.34844	3.27986	3.37866	19.7404	17.221	14.0643	1.50718e-12	1.65718		up	[S]	Function unknown	--	K11519|2.86191e-106|ame:727262|K11519 Derlin-1 | (RefSeq) derlin-1-like	Protein processing in endoplasmic reticulum (ko04141)	[S]	Function unknown	Der1-like family	Derlin-1 GN=cup-2 OS=Caenorhabditis elegans PE=2 SV=1	S	Function unknown	PREDICTED: derlin-1 [Bemisia tabaci]	--
BTA014367.4.gene	Btabaci_GLEAN_10003678	0	0.140155	0.271594	0.362842	0.52156	0.412576	0.0171734	1.60221		up	--	--	--	--	--	--	--	--	--	--	--	PREDICTED: dentin sialophosphoprotein-like [Bemisia tabaci]	--
BTA020299.1.gene	Btabaci_GLEAN_10017910	1.06905	0.752669	0.725972	2.47881	2.39889	1.28197	0.0167202	1.17397	3.62702	up	[Q]	Secondary metabolites biosynthesis, transport and catabolism	Molecular Function: iron ion binding (GO:0005506);; Molecular Function: electron carrier activity (GO:0009055);; Molecular Function: heme binding (GO:0020037);; Biological Process: oxidation-reduction process (GO:0055114);; Molecular Function: aromatase activity (GO:0070330);;	K14985|2.84766e-94|phu:Phum_PHUM319540|K14985 26-hydroxylase [EC:1.14.-.-] | (RefSeq) cytochrome P-450, putative	Insect hormone biosynthesis (ko00981)	[Q]	Secondary metabolites biosynthesis, transport and catabolism	Cytochrome P450	Cytochrome P450 18a1 GN=Cyp18a1 OS=Drosophila melanogaster (Fruit fly) PE=2 SV=2	Q	Secondary metabolites biosynthesis, transport and catabolism	PREDICTED: cytochrome P450 18a1 [Bemisia tabaci]	molecular function: binding (GO:0005488);; molecular function: electron carrier activity (GO:0009055);; biological process: metabolic process (GO:0008152);; biological process: single-organism process (GO:0044699);; molecular function: catalytic activity (GO:0003824)
BTA015608.1.gene	Btabaci_GLEAN_10003093	13.2836	10.9845	12.4857	25.5061	25.7027	24.5662	0.000232735	1.03859		up	--	--	--	--	--	--	--	Zinc finger, C3HC4 type (RING finger)	Cysteine and histidine-rich protein 1 homolog GN=CG32486 OS=Drosophila melanogaster (Fruit fly) PE=2 SV=2	O	Posttranslational modification, protein turnover, chaperones	PREDICTED: cysteine and histidine-rich protein 1 homolog [Bemisia tabaci]	--
BTA003864.1.gene	Btabaci_GLEAN_10009606	2.30508	1.59185	1.23132	4.81841	2.9662	3.38158	0.00240147	1.15812		up	--	--	Biological Process: ubiquitin-dependent protein catabolic process (GO:0006511);; Cellular Component: cullin-RING ubiquitin ligase complex (GO:0031461);; Molecular Function: ubiquitin protein ligase binding (GO:0031625);;	K10612|4.34449e-131|phu:Phum_PHUM106430|K10612 cullin 5 | (RefSeq) Cullin-5, putative	Ubiquitin mediated proteolysis (ko04120)	[O]	Posttranslational modification, protein turnover, chaperones	Cullin family	Cullin-5 GN=cul-5 OS=Caenorhabditis elegans PE=1 SV=2	O	Posttranslational modification, protein turnover, chaperones	PREDICTED: cullin-5 [Bemisia tabaci]	biological process: metabolic process (GO:0008152);; biological process: cellular process (GO:0009987);; cellular component: cell (GO:0005623);; cellular component: macromolecular complex (GO:0032991);; cellular component: cell part (GO:0044464);; molecular function: binding (GO:0005488)
BTA022943.1.gene	Btabaci_GLEAN_10016585	0.406201	0.348128	0.475719	3.0539	1.36743	0.537542	0.0469203	1.22618		up	--	--	--	K14616|0|tca:656345|K14616 cubilin | (RefSeq) C3po; C3PO protein	--	[H]	Coenzyme transport and metabolism	CUB domain;; CUB-like domain;; EGF-like domain;; EGF domain;; Calcium-binding EGF domain;; Human growth factor-like EGF	Probable cubilin (Precursor) GN=ZC116.3 OS=Caenorhabditis elegans PE=1 SV=4	H	Coenzyme transport and metabolism	PREDICTED: cubilin-like [Bemisia tabaci]	--
BTA008946.1.gene	Btabaci_GLEAN_10006534	13.7164	9.79658	13.0989	34.8496	23.5023	17.0392	0.000463124	1.01807		up	--	--	--	K06237|1.31702e-38|tca:663310|K06237 collagen, type IV, alpha | (RefSeq) collagen alpha-2(IV) chain	ECM-receptor interaction (ko04512);; AGE-RAGE signaling pathway in diabetic complications (ko04933)	[W]	Extracellular structures	Collagen triple helix repeat (20 copies)	Collagen alpha-1(IV) chain (Precursor) GN=emb-9 OS=Caenorhabditis elegans PE=1 SV=5	W	Extracellular structures	PREDICTED: collagen alpha-5(IV) chain isoform X1 [Bemisia tabaci]	--
BTA005077.1.gene	Btabaci_GLEAN_10008838	2.0859	0.806299	0.817078	4.25873	2.14571	1.81916	0.0322864	1.12377		up	--	--	--	--	--	[W]	Extracellular structures	Collagen triple helix repeat (20 copies);; Insect cuticle protein	--	W	Extracellular structures	PREDICTED: collagen alpha-2(IV) chain-like [Bemisia tabaci]	--
BTA005875.1.gene	Btabaci_GLEAN_10022427	11.3139	5.96292	6.86252	39.1628	25.5129	22.0004	6.05496e-05	1.41079		up	--	--	--	--	--	--	--	Haemolymph juvenile hormone binding protein (JHBP)	Protein takeout (Precursor) GN=to OS=Drosophila melanogaster (Fruit fly) PE=2 SV=1	R	General function prediction only	PREDICTED: circadian clock-controlled protein-like [Bemisia tabaci]	--
BTA022910.1.gene	Btabaci_GLEAN_10024985	0.655304	0.367969	0.3195	0.749522	1.10838	0.921119	0.0497325	1.06126		up	[U]	Intracellular trafficking, secretion, and vesicular transport	--	K04710|1.90253e-55|api:100168238|K04710 ceramide synthetase [EC:2.3.1.24] | (RefSeq) ceramide synthase 6-like	Sphingolipid metabolism (ko00600)	[U]	Intracellular trafficking, secretion, and vesicular transport	TLC domain	Ceramide synthase hyl-1 GN=hyl-1 OS=Caenorhabditis elegans PE=1 SV=1	U	Intracellular trafficking, secretion, and vesicular transport	PREDICTED: ceramide synthase 4-like [Bemisia tabaci]	--
Bemisia_tabaci_newGene_19467	--	0.939976	0.514304	1.14532	2.3357	1.98806	1.18608	0.0294838	1.05606		up	--	--	--	--	--	--	--	--	--	--	--	PREDICTED: centrosomin isoform X4 [Bemisia tabaci]	--
BTA024914.1.gene	Btabaci_GLEAN_10015514	1.57063	0.708928	2.06948	3.30957	3.53501	1.80856	0.0096207	1.05011		up	--	--	--	--	--	--	--	Sulfotransferase domain	--	O	Posttranslational modification, protein turnover, chaperones	PREDICTED: carbohydrate sulfotransferase 4-like isoform X1 [Bemisia tabaci]	--
Bemisia_tabaci_newGene_33442	--	0.259807	0.278165	0	1.73632	1.90517	1.30533	6.17607e-05	3.10558		up	--	--	--	K14590|2.54234e-09|api:100166993|K14590 cap2 methyltransferase [EC:2.1.1.296] | (RefSeq) cap-specific mRNA (nucleoside-2'-O-)-methyltransferase 2	--	--	--	--	--	S	Function unknown	PREDICTED: cap-specific mRNA (nucleoside-2&apos;-O-)-methyltransferase 2 [Bemisia tabaci]	--
BTA026614.1.gene	Btabaci_GLEAN_10014448	4.42208	0.70159	1.64122	4.48479	7.31516	3.25943	0.0335826	1.15386		up	--	--	Molecular Function: 3',5'-cyclic-nucleotide phosphodiesterase activity (GO:0004114);; Biological Process: signal transduction (GO:0007165);; Biological Process: metabolic process (GO:0008152);; Molecular Function: metal ion binding (GO:0046872);;	K13293|6.01311e-109|pps:100995931|K13293 cAMP-specific phosphodiesterase 4 [EC:3.1.4.53] | (RefSeq) PDE4A; phosphodiesterase 4A	Purine metabolism (ko00230);; cAMP signaling pathway (ko04024);; Morphine addiction (ko05032)	[T]	Signal transduction mechanisms	3'5'-cyclic nucleotide phosphodiesterase	cAMP-specific 3&apos;,5&apos;-cyclic phosphodiesterase, isoform F OS=Drosophila melanogaster (Fruit fly) PE=3 SV=1	T	Signal transduction mechanisms	PREDICTED: cAMP-specific 3&apos;,5&apos;-cyclic phosphodiesterase isoform X3 [Bemisia tabaci]	biological process: metabolic process (GO:0008152);; molecular function: catalytic activity (GO:0003824);; biological process: cellular process (GO:0009987);; biological process: response to stimulus (GO:0050896);; biological process: biological regulation (GO:0065007);; molecular function: binding (GO:0005488)
Bemisia_tabaci_newGene_11575	--	2.22418	0.615147	1.64195	6.00397	3.08156	2.14351	0.0254657	1.30751		up	--	--	Molecular Function: serine-type carboxypeptidase activity (GO:0004185);; Biological Process: proteolysis (GO:0006508);;	--	--	--	--	--	--	--	--	PREDICTED: cAMP-specific 3&apos;,5&apos;-cyclic phosphodiesterase isoform X1 [Bemisia tabaci]	biological process: metabolic process (GO:0008152);; molecular function: catalytic activity (GO:0003824)
BTA023725.1.gene	Btabaci_GLEAN_10016120	1.86998	1.89082	3.68655	10.396	9.05177	3.72902	0.0103364	1.23106		up	--	--	Molecular Function: calcium ion binding (GO:0005509);;	--	--	[W]	Extracellular structures	--	Calsyntenin-1 (Precursor) GN=Cals OS=Drosophila melanogaster (Fruit fly) PE=1 SV=2	W	Extracellular structures	PREDICTED: calsyntenin-1 [Bemisia tabaci]	molecular function: binding (GO:0005488)
BTA000396.1.gene	Btabaci_GLEAN_10011772	3.37878	2.41218	1.81352	9.94728	3.24279	5.52832	0.0387807	1.28175		up	--	--	--	--	--	[R]	General function prediction only	BTB/POZ domain	Uncharacterized protein F47D12.3 GN=F47D12.3 OS=Caenorhabditis elegans PE=4 SV=1	R	General function prediction only	PREDICTED: BTB/POZ domain-containing protein KCTD12 [Bemisia tabaci]	--
BTA028454.2.gene	Btabaci_GLEAN_10013104	1.46735	0.954073	2.21095	3.57836	3.78533	2.55535	0.00805398	1.96019		up	--	--	Biological Process: protein homooligomerization (GO:0051260);;	K15074|0|aga:AgaP_AGAP006173|K15074 BTB/POZ domain-containing adapter for CUL3-mediated RhoA degradation protein | (RefSeq) AGAP006173-PA	--	[P]	Inorganic ion transport and metabolism	BTB/POZ domain	--	P	Inorganic ion transport and metabolism	PREDICTED: BTB/POZ domain-containing adapter for CUL3-mediated RhoA degradation protein 3-like [Bemisia tabaci]	biological process: cellular component organization or biogenesis (GO:0071840)
BTA018513.1.gene	Btabaci_GLEAN_10025520	0.210149	0.134624	0.219976	10.9349	11.3256	8.30076	2.52246e-11	5.47883		up	[T]	Signal transduction mechanisms	--	--	--	[T]	Signal transduction mechanisms	BolA-like protein	BolA-like protein DDB_G0274439 GN=DDB_G0274439 OS=Dictyostelium discoideum (Slime mold) PE=3 SV=1	T	Signal transduction mechanisms	PREDICTED: bolA-like protein 3 [Bemisia tabaci]	--
BTA012758.1.gene	Btabaci_GLEAN_10025922	0	0.289412	0	1.8002	2.90947	1.75325	8.04846e-10	4.27515		up	[L]	Replication, recombination and repair	Molecular Function: helicase activity (GO:0004386);; Biological Process: DNA metabolic process (GO:0006259);; Molecular Function: organic cyclic compound binding (GO:0097159);; Molecular Function: heterocyclic compound binding (GO:1901363);;	K10901|1.32644e-163|nvi:100122381|K10901 bloom syndrome protein [EC:3.6.4.12] | (RefSeq) BLM, RECQ2; Bloom syndrome protein homolog	Homologous recombination (ko03440);; Fanconi anemia pathway (ko03460)	[L]	Replication, recombination and repair	Helicase conserved C-terminal domain;; DEAD/DEAH box helicase;; Type III restriction enzyme, res subunit	Bloom syndrome protein homolog GN=Blm OS=Drosophila melanogaster (Fruit fly) PE=1 SV=1	L	Replication, recombination and repair	PREDICTED: Bloom syndrome protein homolog isoform X1 [Bemisia tabaci]	biological process: metabolic process (GO:0008152);; molecular function: catalytic activity (GO:0003824);; biological process: cellular process (GO:0009987);; molecular function: binding (GO:0005488)
BTA026461.1.gene	Btabaci_GLEAN_10024475	0.938555	0.660441	0.463254	2.26182	1.19465	1.20463	0.0384374	1.13692		up	--	--	--	--	--	[R]	General function prediction only	Immunoglobulin domain;; Immunoglobulin domain;; Immunoglobulin I-set domain;; CD80-like C2-set immunoglobulin domain;; Immunoglobulin domain	Muscle M-line assembly protein unc-89 GN=unc-89 OS=Caenorhabditis elegans PE=1 SV=3	T	Signal transduction mechanisms	PREDICTED: B-cell receptor CD22-like [Bemisia tabaci]	--
BTA014754.1.gene	Btabaci_GLEAN_10027048	0.652411	1.26275	1.02763	2.7534	3.43654	1.01967	0.0312958	1.18468		up	--	--	--	--	--	--	--	Low-density lipoprotein receptor domain class A	G-protein coupled receptor GRL101 (Precursor) OS=Lymnaea stagnalis (Great pond snail) PE=2 SV=1	T	Signal transduction mechanisms	PREDICTED: basement membrane-specific heparan sulfate proteoglycan core protein isoform X6 [Bemisia tabaci]	--
BTA017216.1.gene	Btabaci_GLEAN_10019230	3.06628	2.58856	3.22717	7.96042	6.00519	8.49576	2.94565e-05	1.03234		up	--	--	--	--	--	[O]	Posttranslational modification, protein turnover, chaperones	Immunoglobulin I-set domain;; Immunoglobulin domain;; Immunoglobulin domain;; Low-density lipoprotein receptor domain class A;; Laminin B (Domain IV);; Immunoglobulin domain;; Laminin G domain;; Laminin G domain;; Immunoglobulin V-set domain;; Concanavalin A-like lectin/glucanases superfamily;; EGF-like domain;; Laminin EGF-like (Domains III and V)	Basement membrane proteoglycan (Precursor) GN=unc-52 OS=Caenorhabditis elegans PE=1 SV=2	T	Signal transduction mechanisms	PREDICTED: basement membrane-specific heparan sulfate proteoglycan core protein isoform X3 [Bemisia tabaci]	--
BTA018850.1.gene	CUFF78.151.1	9.7934	5.48684	7.69207	24.2329	18.2919	16.1877	3.03453e-05	1.36039		up	--	--	Molecular Function: nucleic acid binding (GO:0003676);; Molecular Function: ATP binding (GO:0005524);; Molecular Function: ATP-dependent helicase activity (GO:0008026);;	K12823|1.97024e-11|phu:Phum_PHUM521070|K12823 ATP-dependent RNA helicase DDX5/DBP2 [EC:3.6.4.13] | (RefSeq) DEAD box ATP-dependent RNA helicase, putative	Spliceosome (ko03040)	--	--	--	--	L	Replication, recombination and repair	PREDICTED: ATP-dependent RNA helicase dbp2-like isoform X2 [Bemisia tabaci]	molecular function: binding (GO:0005488);; biological process: metabolic process (GO:0008152);; biological process: cellular process (GO:0009987);; biological process: single-organism process (GO:0044699);; molecular function: catalytic activity (GO:0003824)
BTA006710.1.gene	Btabaci_GLEAN_10022239	1.30404	1.21777	1.02818	3.71649	3.90352	2.07522	0.000186702	1.35707		up	--	--	--	--	--	--	--	--	--	T	Signal transduction mechanisms	PREDICTED: arf-GAP with Rho-GAP domain, ANK repeat and PH domain-containing protein 1 [Bemisia tabaci]	--
BTA010747.1.gene	Btabaci_GLEAN_10005551	23.2715	19.7129	36.8013	46.7878	73.9273	39.1667	0.0200426	1.05642		up	--	--	--	K03098|2.41083e-64|tca:659652|K03098 apolipoprotein D and lipocalin family protein | (RefSeq) apolipoprotein D	--	--	--	--	--	M	Cell wall/membrane/envelope biogenesis	PREDICTED: apolipoprotein D-like [Bemisia tabaci]	--
BTA027703.1.gene	Btabaci_GLEAN_10024286	0.480277	0	0	0.685057	0.753344	0.598823	0.0246562	2.13733		up	--	--	--	--	--	[M]	Cell wall/membrane/envelope biogenesis	Ankyrin repeats (3 copies);; Ankyrin repeats (many copies);; Ankyrin repeat;; Ankyrin repeats (many copies);; Ankyrin repeat	Alpha-latrotoxin-Lt1a (Precursor) OS=Latrodectus tredecimguttatus (Mediterranean black widow spider) PE=1 SV=2	R	General function prediction only	PREDICTED: ankyrin-1-like [Bemisia tabaci]	--
BTA004165.1.gene	Btabaci_GLEAN_10009413	2.99405	0.101219	0.184703	2.8663	3.78171	2.45687	0.0232579	1.4978		up	[R]	General function prediction only	--	K18410|4.98445e-32|dwi:Dwil_GK15816|K18410 ankyrin repeat, SAM and basic leucine zipper domain-containing protein 1 | (RefSeq) GK15816 gene product from transcript GK15816-RA	--	[R]	General function prediction only	Ankyrin repeats (3 copies);; Ankyrin repeat;; Ankyrin repeats (many copies);; Ankyrin repeat;; Ankyrin repeats (many copies);; SAM domain (Sterile alpha motif);; SAM domain (Sterile alpha motif)	Ankyrin repeat and KH domain-containing protein mask OS=Drosophila melanogaster (Fruit fly) PE=1 SV=2	R	General function prediction only	PREDICTED: ankyrin repeat, SAM and basic leucine zipper domain-containing protein 1 [Bemisia tabaci]	--
BTA020979.1.gene	Btabaci_GLEAN_10001114	1.55305	1.6874	2.82071	4.51766	4.31888	2.06669	0.0158084	1.65621		up	--	--	--	--	--	[R]	General function prediction only	Sulfotransferase domain	--	R	General function prediction only	PREDICTED: amine sulfotransferase-like [Bemisia tabaci]	--
Bemisia_tabaci_newGene_17110	--	1.54947	0.656144	0.765785	2.85489	3.47316	2.1613	4.32991e-06	1.52532		up	--	--	--	--	--	--	--	CRAL/TRIO domain	--	S	Function unknown	PREDICTED: alpha-tocopherol transfer protein-like isoform X3 [Bemisia tabaci]	--
BTA017297.1.gene	Btabaci_GLEAN_10002325	2.50681	2.01507	4.60877	8.00161	6.27759	4.57719	0.00109093	1.03546		up	[G]	Carbohydrate transport and metabolism	--	K16055|1.1853e-133|api:100165203|K16055 trehalose 6-phosphate synthase/phosphatase [EC:2.4.1.15 3.1.3.12] | (RefSeq) alpha,alpha-trehalose-phosphate synthase [UDP-forming]	Starch and sucrose metabolism (ko00500)	[G]	Carbohydrate transport and metabolism	Glycosyltransferase family 20	Alpha,alpha-trehalose-phosphate synthase [UDP-forming] A GN=tpsA OS=Dictyostelium discoideum (Slime mold) PE=2 SV=1	G	Carbohydrate transport and metabolism	PREDICTED: alpha,alpha-trehalose-phosphate synthase [UDP-forming]-like isoform X1 [Bemisia tabaci]	--
BTA026974.1.gene	Btabaci_GLEAN_10014178	3.26764	17.2601	23.8785	55.0757	31.6231	24.373	0.021896	1.26056		up	[E]	Amino acid transport and metabolism	--	K00814|0|api:100164899|K00814 alanine transaminase [EC:2.6.1.2] | (RefSeq) alanine aminotransferase 2	Arginine biosynthesis (ko00220);; Alanine, aspartate and glutamate metabolism (ko00250);; Carbon metabolism (ko01200);; 2-Oxocarboxylic acid metabolism (ko01210);; Biosynthesis of amino acids (ko01230)	[E]	Amino acid transport and metabolism	Aminotransferase class I and II	Probable alanine aminotransferase, mitochondrial (Precursor) GN=gpt OS=Dictyostelium discoideum (Slime mold) PE=3 SV=1	E	Amino acid transport and metabolism	PREDICTED: alanine aminotransferase 1-like [Bemisia tabaci]	--
BTA003865.1.gene	Btabaci_GLEAN_10009607	2.11503	1.69281	1.5461	4.55263	4.31083	4.13481	7.0529e-17	1.77367		up	--	--	Cellular Component: integral component of membrane (GO:0016021);; Biological Process: transmembrane transport (GO:0055085);;	K15276|1.64189e-77|phu:Phum_PHUM079900|K15276 solute carrier family 35 (adenosine 3'-phospho 5'-phosphosulfate transporter), member B2 | (RefSeq) adenosine 3'-phospho 5'-phosphosulfate transporter, putative	--	[G]	Carbohydrate transport and metabolism	UAA transporter family	Adenosine 3&apos;-phospho 5&apos;-phosphosulfate transporter 1 GN=sll OS=Drosophila melanogaster (Fruit fly) PE=1 SV=1	G	Carbohydrate transport and metabolism	PREDICTED: adenosine 3&apos;-phospho 5&apos;-phosphosulfate transporter 1 [Bemisia tabaci]	cellular component: membrane (GO:0016020);; cellular component: membrane part (GO:0044425);; biological process: cellular process (GO:0009987);; biological process: single-organism process (GO:0044699);; biological process: localization (GO:0051179)
BTA008925.1.gene	Btabaci_GLEAN_10006561	0.295053	0	0.967585	8.97896	7.02646	3.2594	2.99227e-08	3.77743		up	--	--	--	--	--	--	--	--	--	--	--	PREDICTED: acetyl-CoA carboxylase isoform X2 [Bemisia tabaci]	--
Bemisia_tabaci_newGene_5452	--	7.01081	4.08372	7.91995	36.5403	17.6866	13.4061	0.00371617	1.77063	2.99955	up	--	--	--	--	--	--	--	--	--	--	--	PREDICTED: acetyl-CoA carboxylase isoform X1 [Bemisia tabaci]	--
BTA006415.1.gene	Btabaci_GLEAN_10007999	13.4211	10.3641	17.6428	37.2961	32.3553	18.7827	6.47954e-05	1.05717	2.23091	up	[I]	Lipid transport and metabolism	--	K11262|0|api:100164739|K11262 acetyl-CoA carboxylase / biotin carboxylase 1 [EC:6.4.1.2 6.3.4.14] | (RefSeq) acetyl-CoA carboxylase	Fatty acid biosynthesis (ko00061);; Pyruvate metabolism (ko00620);; Propanoate metabolism (ko00640);; Fatty acid metabolism (ko01212)	[I]	Lipid transport and metabolism	Acetyl-CoA carboxylase, central region;; Biotin-requiring enzyme;; EGF-like domain	Biotin carboxylase GN=accA OS=Dictyostelium discoideum (Slime mold) PE=3 SV=1	I	Lipid transport and metabolism	PREDICTED: acetyl-CoA carboxylase isoform X1 [Bemisia tabaci]	--
BTA014198.1.gene	Btabaci_GLEAN_10003758	2.6256	2.63326	3.51613	7.42446	8.23139	6.00488	8.51949e-05	1.27775		up	[O]	Posttranslational modification, protein turnover, chaperones	--	K08900|3.45509e-32|bmy:Bm1_30135|K08900 mitochondrial chaperone BCS1 | (RefSeq) mitochondrial chaperone BCS1	--	--	--	Domain associated at C-terminal with AAA;; ATPase family associated with various cellular activities (AAA)	Probable mitochondrial chaperone BCS1-B GN=bcsl1b OS=Dictyostelium discoideum (Slime mold) PE=3 SV=1	O	Posttranslational modification, protein turnover, chaperones	PREDICTED: AAA-ATPase ASD, mitochondrial-like [Bemisia tabaci]	--
BTA001651.1.gene	CUFF6.117.1	9.58137	7.01696	5.67092	8.20542	19.7781	12.5936	0.0348999	1.22164		up	[S]	Function unknown	--	K13485|8.73332e-32|cmk:103183248|K13485 2-oxo-4-hydroxy-4-carboxy-5-ureidoimidazoline decarboxylase [EC:4.1.1.97] | (RefSeq) urad; ureidoimidazoline (2-oxo-4-hydroxy-4-carboxy-5-) decarboxylase	Purine metabolism (ko00230)	--	--	OHCU decarboxylase	--	F	Nucleotide transport and metabolism	PREDICTED: 2-oxo-4-hydroxy-4-carboxy-5-ureidoimidazoline decarboxylase-like [Bemisia tabaci]	--
Bemisia_tabaci_newGene_33448	--	0	0	0	0.52538	0.299545	0.497133	1.52057e-09	Inf		up	--	--	--	--	--	--	--	--	--	S	Function unknown	longitudinals lacking protein isoform X22 [Bombus terrestris]	--
BTA013073.1.gene	CUFF54.818.1	0.095015	0.155576	0.223235	0.534182	0.389013	0.665031	0.0106662	1.74075		up	[L]	Replication, recombination and repair	--	--	--	[R]	General function prediction only	Integrase core domain;; Reverse transcriptase (RNA-dependent DNA polymerase);; Aspartyl protease;; Retroviral aspartyl protease	Endonuclease GN=POL OS=Drosophila melanogaster (Fruit fly) PE=3 SV=1	R	General function prediction only	hypothetical protein PTSG_12975 [Salpingoeca rosetta]	--
BTA003277.1.gene	Btabaci_GLEAN_10026471	0.071385	0.323521	0.290782	1.75653	1.95672	0.169013	0.0025021	4.01349		up	--	--	--	--	--	--	--	--	--	O	Posttranslational modification, protein turnover, chaperones	hypothetical protein B7P43_G08704 [Cryptotermes secundus]	--
BTA009732.1.gene	CUFF41.653.1	0.424565	0.294458	0.048253	0.898997	0.906634	1.04141	0.0196225	1.8573		up	--	--	--	--	--	--	--	Associated with zinc fingers	Nucleic-acid-binding protein from transposon X-element OS=Drosophila melanogaster (Fruit fly) PE=3 SV=1	S	Function unknown	hypothetical protein B5V51_3885 [Heliothis virescens]	--
BTA022151.1.gene	Btabaci_GLEAN_10017037	4.42007	2.0995	3.24056	6.97534	6.2671	6.29675	0.00371734	1.2788	4.08262	up	--	--	Molecular Function: monooxygenase activity (GO:0004497);; Molecular Function: iron ion binding (GO:0005506);; Molecular Function: electron carrier activity (GO:0009055);; Molecular Function: oxidoreductase activity, acting on paired donors, with incorporation or reduction of molecular oxygen (GO:0016705);; Molecular Function: heme binding (GO:0020037);; Biological Process: oxidation-reduction pro…	K14999|2.31942e-23|cqu:CpipJ_CPIJ016846|K14999 cytochrome P450 family 6 [EC:1.14.-.-] | (RefSeq) cytochrome P450 6a8	--	[Q]	Secondary metabolites biosynthesis, transport and catabolism	--	Cytochrome P450 9e2 GN=CYP9E2 OS=Blattella germanica (German cockroach) PE=2 SV=1	Q	Secondary metabolites biosynthesis, transport and catabolism	cytochrome P450 [Bemisia tabaci]	biological process: metabolic process (GO:0008152);; biological process: single-organism process (GO:0044699);; molecular function: catalytic activity (GO:0003824);; molecular function: binding (GO:0005488);; molecular function: electron carrier activity (GO:0009055)
Bemisia_tabaci_newGene_20113	--	0	0	0	0.19067	1.31626	0.180669	0.00260496	Inf		up	--	--	--	--	--	--	--	--	--	--	--	--	--
Bemisia_tabaci_newGene_35238	--	0	0	0	0.93589	1.0325	0.101826	8.08772e-07	Inf		up	--	--	--	--	--	--	--	--	--	--	--	--	--
Bemisia_tabaci_newGene_23403	--	0.054354	0.017208	0.150427	1.0813	1.57875	0.954564	7.31869e-12	4.00702		up	--	--	--	--	--	--	--	--	--	--	--	--	--
Bemisia_tabaci_newGene_5285	--	0	0.209636	0.052977	0.631125	1.24973	1.08238	0.0011348	3.83535		up	--	--	--	--	--	--	--	--	--	--	--	--	--
Bemisia_tabaci_newGene_17093	--	0.325142	0.470749	0	1.66594	5.43565	1.72708	0.0052032	3.25289		up	--	--	--	--	--	--	--	--	--	--	--	--	--
Bemisia_tabaci_newGene_16543	--	0	0	1.33509	3.05748	4.77216	3.11482	0.000395651	3.07971		up	--	--	--	--	--	--	--	--	--	--	--	--	--
Bemisia_tabaci_newGene_24494	--	0.232673	0.199684	0.027302	1.86776	1.58845	0.624959	0.00371315	2.92867		up	--	--	--	--	--	--	--	--	--	--	--	--	--
Bemisia_tabaci_newGene_33591	--	0.150575	0.114192	0.172895	0.92278	0.818434	1.17636	1.5767e-06	2.74302		up	--	--	--	--	--	--	--	--	--	--	--	--	--
Bemisia_tabaci_newGene_22039	--	0.033433	0.334428	0.092732	1.16236	0.9066	0.64874	0.0343563	2.3215		up	--	--	--	--	--	--	--	--	--	--	--	--	--
Bemisia_tabaci_newGene_27417	--	0.676494	0.719881	1.06407	4.51828	4.34754	1.77111	0.0005592	2.03451		up	--	--	--	--	--	--	--	--	--	--	--	--	--
Bemisia_tabaci_newGene_16221	--	0	0.177508	0.765742	1.80483	1.23208	1.04628	0.000427787	1.97186		up	--	--	--	--	--	--	--	--	--	--	--	--	--
Bemisia_tabaci_newGene_3489	--	0.109766	0.032606	0.251237	0.421939	0.917958	0.17942	0.0448644	1.90236		up	--	--	--	--	--	--	--	--	--	--	--	--	--
Bemisia_tabaci_newGene_18405	--	0.536161	0.534045	0.895674	3.94421	1.71643	1.6116	0.0236075	1.83387		up	--	--	--	--	--	--	--	--	--	--	--	--	--
Bemisia_tabaci_newGene_19877	--	0.887957	0.293687	2.15736	6.64539	1.8084	1.92768	0.000392236	1.77366		up	--	--	--	--	--	--	--	--	--	--	--	--	--
Bemisia_tabaci_newGene_7010	--	1.4164	0.616163	0.949028	5.86359	2.82332	2.28213	0.0315957	1.76512		up	--	--	--	--	--	--	--	--	--	--	--	--	--
Bemisia_tabaci_newGene_14813	--	0.152375	0.078811	0.055643	0.376825	0.453747	0.174761	0.0464835	1.70156		up	--	--	--	--	--	--	--	--	--	--	--	--	--
Bemisia_tabaci_newGene_31418	--	1.97422	1.292	1.09771	5.29254	4.84488	4.31044	0.000151331	1.69826		up	--	--	--	--	--	--	--	--	--	--	--	--	--
Bemisia_tabaci_newGene_27265	--	0.946029	0.370432	1.30617	1.70487	4.82514	1.95734	0.0142566	1.62439		up	--	--	--	--	--	--	--	--	--	--	--	--	--
Bemisia_tabaci_newGene_20918	--	1.91281	0	2.06655	3.8476	4.65861	3.28731	0.0215643	1.61135		up	--	--	--	--	--	--	--	--	--	--	--	--	--
Bemisia_tabaci_newGene_22301	--	1.30758	0.565491	0.684979	4.67256	1.5509	1.54312	0.0483192	1.56223		up	--	--	--	--	--	--	--	--	--	--	--	--	--
BTA022929.1.gene	CUFF94.787.1	2.40689	1.50645	3.46798	6.65281	7.15217	7.63927	0.0369318	1.55211		up	--	--	--	--	--	--	--	--	--	--	--	--	--
BTA010268.1.gene	CUFF43.393.1	48.6542	0.109839	0.158716	55.6391	46.478	36.2554	0.0324593	1.54047		up	--	--	--	--	--	--	--	--	--	--	--	--	--
Bemisia_tabaci_newGene_23272	--	1.37316	0.735339	1.01668	3.30205	3.79787	2.17771	0.005372	1.52741		up	--	--	--	--	--	--	--	--	--	--	--	--	--
Bemisia_tabaci_newGene_18182	--	0.234829	0.316579	0.244281	0.496121	1.16162	0.665703	0.0274012	1.47599		up	--	--	--	--	--	--	--	--	--	--	--	--	--
Bemisia_tabaci_newGene_33390	--	0.950687	0.461128	0.642449	2.11607	2.85318	0.903138	0.0318158	1.4374		up	--	--	--	--	--	--	--	--	--	--	--	--	--
Bemisia_tabaci_newGene_1054	--	0.044367	0.518145	1.0292	1.29843	2.26069	1.25081	0.0091675	1.39126		up	--	--	--	--	--	--	--	--	--	--	--	--	--
Bemisia_tabaci_newGene_33554	--	7.62315	0.121794	3.89754	7.23063	10.3093	8.83834	0.0187333	1.248		up	--	--	--	--	--	--	--	--	--	--	--	--	--
Bemisia_tabaci_newGene_4519	--	1.25455	0.763071	0.903671	2.43456	2.96322	1.55175	0.013694	1.20264		up	--	--	--	--	--	--	--	--	--	--	--	--	--
Bemisia_tabaci_newGene_1422	--	0	0.537757	0.872651	1.08423	0.904133	0.963923	0.0385043	1.13496		up	--	--	--	--	--	--	--	--	--	--	--	--	--
Bemisia_tabaci_newGene_11501	--	7.40184	0	5.81969	10.6174	10.7922	6.66593	0.0138857	1.12469		up	--	--	--	--	--	--	--	--	--	--	--	--	--
BTA022574.1.gene	CUFF93.501.1	7.02562	7.51065	8.14496	0.17186	0.173595	5.79963	0.00393615	-1.68783		down	--	--	--	--	--	--	--	--	--	S	Function unknown	uncharacterized protein LOC111055225 [Nilaparvata lugens]	--
BTA021770.1.gene	Btabaci_GLEAN_10017202	70.8698	58.0715	82.8228	42.3896	24.4653	29.1548	4.32129e-08	-1.14704		down	[E]	Amino acid transport and metabolism	--	--	--	--	--	Amidinotransferase	Uncharacterized protein ZK1307.1 GN=ZK1307.1 OS=Caenorhabditis elegans PE=4 SV=1	E	Amino acid transport and metabolism	PREDICTED: uncharacterized protein ZK1307.1-like [Bemisia tabaci]	--
BTA020296.1.gene	Btabaci_GLEAN_10017907	37.5565	50.9893	61.7931	34.6101	15.7125	18.9499	0.00184174	-1.14907		down	[E]	Amino acid transport and metabolism	--	--	--	--	--	Amidinotransferase	Uncharacterized protein ZK1307.1 GN=ZK1307.1 OS=Caenorhabditis elegans PE=4 SV=1	E	Amino acid transport and metabolism	PREDICTED: uncharacterized protein ZK1307.1-like [Bemisia tabaci]	--
BTA021771.2.gene	Btabaci_GLEAN_10017203	54.2306	95.5628	70.0906	38.2349	21.5512	20.5212	0.000164016	-1.49944		down	[E]	Amino acid transport and metabolism	--	--	--	--	--	Amidinotransferase	Uncharacterized protein ZK1307.1 GN=ZK1307.1 OS=Caenorhabditis elegans PE=4 SV=1	E	Amino acid transport and metabolism	PREDICTED: uncharacterized protein ZK1307.1-like [Bemisia tabaci]	--
BTA020297.1.gene	CUFF84.444.2	104.244	129.354	151.253	68.8154	30.0681	37.8363	7.13244e-08	-1.59077	0.431071	down	[E]	Amino acid transport and metabolism	--	--	--	--	--	Amidinotransferase	Uncharacterized protein ZK1307.1 GN=ZK1307.1 OS=Caenorhabditis elegans PE=4 SV=1	E	Amino acid transport and metabolism	PREDICTED: uncharacterized protein ZK1307.1-like [Bemisia tabaci]	--
Bemisia_tabaci_newGene_31442	--	0.058864	1.46407	0.817754	0.15387	0.018636	0.019158	0.0393742	-3.55545		down	--	--	Molecular Function: [heparan sulfate]-glucosamine N-sulfotransferase activity (GO:0015016);; Cellular Component: integral component of membrane (GO:0016021);; Molecular Function: hydrolase activity (GO:0016787);; Molecular Function: metal ion binding (GO:0046872);;	--	--	--	--	C2H2-type zinc finger;; Zinc finger, C2H2 type	Longitudinals lacking protein, isoform G OS=Drosophila melanogaster OX=7227 GN=lola PE=1 SV=2	S	Function unknown	PREDICTED: uncharacterized protein MAL13P1.336-like [Bemisia tabaci]	biological process: metabolic process (GO:0008152);; molecular function: catalytic activity (GO:0003824);; cellular component: membrane (GO:0016020);; cellular component: membrane part (GO:0044425);; molecular function: binding (GO:0005488)
BTA027649.1.gene	Btabaci_GLEAN_10013779	1.25382	0.654363	2.11195	0.431525	0.000466	0.543393	0.0102184	-1.89467		down	[E]	Amino acid transport and metabolism	--	K00681|2.22972e-169|nve:NEMVE_v1g169538|K00681 gamma-glutamyltranspeptidase / glutathione hydrolase [EC:2.3.2.2 3.4.19.13] | (RefSeq) hypothetical protein	Taurine and hypotaurine metabolism (ko00430);; Glutathione metabolism (ko00480)	[E]	Amino acid transport and metabolism	Gamma-glutamyltranspeptidase	--	E	Amino acid transport and metabolism	PREDICTED: uncharacterized protein LOC109044068 [Bemisia tabaci]	--
Bemisia_tabaci_newGene_29857	--	6.4432	12.9343	9.2975	5.73266	3.70982	2.77806	0.0198907	-1.30234		down	--	--	--	--	--	--	--	--	--	--	--	PREDICTED: uncharacterized protein LOC109043714 [Bemisia tabaci]	--
Bemisia_tabaci_newGene_15902	--	0.877794	0.899989	0.726884	0	0	0.812448	0.0443272	-1.42525		down	--	--	--	--	--	--	--	--	--	S	Function unknown	PREDICTED: uncharacterized protein LOC109042814 [Bemisia tabaci]	--
BTA009468.1.gene	Btabaci_GLEAN_10021486	22.1198	15.8349	15.1628	0.568487	12.68	9.82234	0.00683404	-1.1775		down	--	--	--	--	--	--	--	AKAP7 2'5' RNA ligase-like domain;; 2'-5' RNA ligase superfamily	--	S	Function unknown	PREDICTED: uncharacterized protein LOC109039406 isoform X2 [Bemisia tabaci]	--
Bemisia_tabaci_newGene_34634	--	1.1523	1.60997	1.452	0.742908	1.00655	0	0.012813	-1.41489		down	--	--	--	--	--	--	--	--	--	--	--	PREDICTED: uncharacterized protein LOC109039079 [Bemisia tabaci]	--
BTA018151.1.gene	CUFF76.255.1	0.938983	1.00546	1.15251	0.827624	0.892017	0.607504	0.0115205	-1.41579		down	--	--	--	--	--	[R]	General function prediction only	Phosphatidylethanolamine-binding protein	Putative odorant-binding protein A5 (Precursor) GN=a5 OS=Drosophila melanogaster (Fruit fly) PE=2 SV=2	R	General function prediction only	PREDICTED: uncharacterized protein LOC109038796 isoform X4 [Bemisia tabaci]	--
BTA028766.1.gene	CUFF118.41.1	3.271	4.62756	4.03304	1.32711	2.2789	0.764644	0.00584274	-1.53421		down	--	--	--	--	--	[R]	General function prediction only	Phosphatidylethanolamine-binding protein	Phosphatidylethanolamine-binding protein homolog F40A3.3 GN=F40A3.3 OS=Caenorhabditis elegans PE=3 SV=1	R	General function prediction only	PREDICTED: uncharacterized protein LOC109038462 [Bemisia tabaci]	--
BTA001314.1.gene	Btabaci_GLEAN_10023553	0.860731	0.951657	0.723734	0.399573	0.292398	0.485116	0.00213835	-1.03776		down	--	--	--	--	--	--	--	Protein of unknown function (DUF3609)	--	R	General function prediction only	PREDICTED: uncharacterized protein LOC109038164 [Bemisia tabaci]	--
Bemisia_tabaci_newGene_14931	--	1.6084	0.743638	2.14974	0.728495	0.736447	0.606736	0.0173754	-1.05339		down	--	--	--	--	--	--	--	Baculovirus F protein	--	L	Replication, recombination and repair	PREDICTED: uncharacterized protein LOC109037311 [Bemisia tabaci]	--
Bemisia_tabaci_newGene_15848	--	0	1.40301	1.18648	0.119948	0.393443	0	0.0335699	-3.56651		down	--	--	--	--	--	--	--	--	--	S	Function unknown	PREDICTED: uncharacterized protein LOC109037066 [Bemisia tabaci]	--
BTA026768.1.gene	Btabaci_GLEAN_10014326	2.3985	1.97921	3.81768	1.35882	0.494323	2.19409	0.015915	-1.10278		down	--	--	--	--	--	--	--	Predicted AAA-ATPase	--	S	Function unknown	PREDICTED: uncharacterized protein LOC109036423 [Bemisia tabaci]	--
BTA006673.1.gene	Btabaci_GLEAN_10007840	2.69849	2.30137	1.91315	1.03458	0.728039	0.809316	0.0452426	-1.72925		down	--	--	--	--	--	--	--	Condensin complex subunit 2	--	--	--	PREDICTED: uncharacterized protein LOC109036029 isoform X3 [Bemisia tabaci]	--
BTA012249.1.gene	Btabaci_GLEAN_10020762	9.05567	17.7528	8.57037	1.47939	8.77559	1.18587	0.0365936	-1.76688		down	--	--	--	--	--	--	--	--	--	--	--	PREDICTED: uncharacterized protein LOC109035762 [Bemisia tabaci]	--
Bemisia_tabaci_newGene_4733	--	1.61258	1.21498	1.01185	1.00916	0.350838	0.247008	0.00783227	-1.3248		down	--	--	--	--	--	--	--	--	--	--	--	PREDICTED: uncharacterized protein LOC109034977 isoform X1 [Bemisia tabaci]	--
BTA018051.1.gene	Btabaci_GLEAN_10018927	49.6843	63.8129	47.7573	23.7636	27.1816	26.7364	0.000553261	-1.07799		down	--	--	--	--	--	--	--	--	--	--	--	PREDICTED: uncharacterized protein LOC109034817 [Bemisia tabaci]	--
Bemisia_tabaci_newGene_18349	--	6.7736	0	6.34656	0	0	1.31793	0.0364046	-3.01474		down	--	--	--	--	--	--	--	--	--	--	--	PREDICTED: uncharacterized protein LOC109034817 [Bemisia tabaci]	--
BTA007991.1.gene	CUFF34.40.1	2.49592	5.56435	4.21539	0.127531	3.34357	1.31606	0.0361777	-1.42524		down	--	--	--	--	--	--	--	--	--	--	--	PREDICTED: uncharacterized protein LOC109034159 [Bemisia tabaci]	--
BTA011269.2.gene	Btabaci_GLEAN_10021024	1.10818	1.70991	1.84073	0.566197	0.775888	0.73416	0.0372149	-1.00509		down	--	--	--	--	--	--	--	Alcohol dehydrogenase transcription factor Myb/SANT-like;; Myb/SANT-like DNA-binding domain;; Myb/SANT-like DNA-binding domain	--	S	Function unknown	PREDICTED: uncharacterized protein LOC109032048 [Bemisia tabaci]	--
Bemisia_tabaci_newGene_5224	--	2.0849	2.45969	2.0421	0.734957	0.777359	0.560512	0.0318736	-1.67867		down	--	--	--	--	--	--	--	--	--	--	--	PREDICTED: uncharacterized protein LOC109031838 isoform X3 [Bemisia tabaci]	--
BTA001371.1.gene	Btabaci_GLEAN_10011141	3.88823	6.05327	6.01927	3.89568	2.74143	2.35531	0.0185662	-1.42081		down	--	--	--	--	--	--	--	Predicted AAA-ATPase;; Protein of unknown function (DUF1703)	--	S	Function unknown	PREDICTED: uncharacterized protein LOC109031708 [Bemisia tabaci]	--
Bemisia_tabaci_newGene_10489	--	1.08949	1.52631	0.844049	0.545959	0.530057	0.499303	0.0110407	-1.17996		down	--	--	--	--	--	--	--	Phospholipase A2	Phospholipase A2 OS=Apis dorsata OX=7462 PE=1 SV=1	M	Cell wall/membrane/envelope biogenesis	PREDICTED: uncharacterized protein LOC109031645 [Bemisia tabaci]	--
BTA013698.1.gene	Btabaci_GLEAN_10020306	2.34895	1.18811	1.71348	0.264391	0.597074	0.961687	0.0104619	-1.43052		down	--	--	--	--	--	--	--	--	--	S	Function unknown	PREDICTED: uncharacterized protein LOC109030676 [Bemisia tabaci]	--
BTA026588.2.gene	Btabaci_GLEAN_10024469	3.1521	3.40102	3.90942	2.16206	2.80761	0.87055	0.0143069	-1.10622		down	--	--	--	--	--	[R]	General function prediction only	--	--	R	General function prediction only	PREDICTED: uncharacterized protein LOC109029899 [Bemisia tabaci]	--
BTA018176.1.gene	Btabaci_GLEAN_10001933	2.00018	3.49378	1.27823	0.657282	0	1.32491	0.0426518	-1.71259		down	--	--	--	--	--	--	--	--	--	--	--	PREDICTED: uncharacterized protein LOC109029792 isoform X5 [Bemisia tabaci]	--
Bemisia_tabaci_newGene_21617	--	1.59049	1.05666	1.40588	0.387678	0.312336	0.653501	0.00598475	-1.21566		down	--	--	--	--	--	--	--	--	--	--	--	PREDICTED: ubiquitin-conjugating enzyme E2 J1-like [Bemisia tabaci]	--
Bemisia_tabaci_newGene_6372	--	1.54594	1.61957	3.51851	0.50337	0.030843	0.017951	3.07329e-05	-3.59323		down	[X]	--	--	K12567|6.26566e-72|api:100160310|K12567 titin [EC:2.7.11.1] | (RefSeq) titin	--	[Z]	Cytoskeleton	Fibronectin type III domain;; Purple acid Phosphatase, N-terminal domain;; Fibronectin-III type domain	Titin OS=Drosophila melanogaster OX=7227 GN=sls PE=1 SV=3	S	Function unknown	PREDICTED: titin isoform X16 [Bemisia tabaci]	--
BTA029957.1.gene	Btabaci_GLEAN_10012129	1.02218	0.724886	0.395127	0.222161	0.270829	0.182996	0.0113344	-2.18232		down	--	--	Biological Process: transcription, DNA-templated (GO:0006351);;	K10180|1.10429e-83|aga:AgaP_AGAP005895|K10180 T-box protein 6 | (RefSeq) AGAP005895-PA	--	[K]	Transcription	T-box	T-box protein 2 GN=tbx-2 OS=Caenorhabditis elegans PE=1 SV=1	K	Transcription	PREDICTED: T-box-containing protein TBX6L-like [Bemisia tabaci]	biological process: metabolic process (GO:0008152);; biological process: cellular process (GO:0009987)
BTA014561.1.gene	Btabaci_GLEAN_10003566	7.24232	5.1857	5.59689	1.71793	1.68482	2.64091	9.57512e-11	-1.62798		down	--	--	--	K08492|1.78794e-74|bmor:101737678|K08492 syntaxin 18 | (RefSeq) syntaxin-18	SNARE interactions in vesicular transport (ko04130);; Phagosome (ko04145)	[U]	Intracellular trafficking, secretion, and vesicular transport	SNARE-complex protein Syntaxin-18 N-terminus	--	U	Intracellular trafficking, secretion, and vesicular transport	PREDICTED: syntaxin-18 [Bemisia tabaci]	--
BTA005133.1.gene	Btabaci_GLEAN_10026340	1.89645	1.45514	2.15792	0.046577	0.644993	0.134084	7.84199e-08	-2.77308		down	--	--	--	--	--	[S]	Function unknown	Protein of unknown function C-terminus (DUF2451);; Protein of unknown function N-terminal domain (DUF2450)	--	S	Function unknown	PREDICTED: syndetin [Bemisia tabaci]	--
BTA006016.1.gene	Btabaci_GLEAN_10026283	3.73211	2.40926	2.97878	0.152113	0	0	5.04055e-09	-5.91959		down	[GEPR]	Carbohydrate transport and metabolism;; Amino acid transport and metabolism;; Inorganic ion transport and metabolism;; General function prediction only	--	--	--	[G]	Carbohydrate transport and metabolism	Major Facilitator Superfamily;; Sugar (and other) transporter	Uncharacterized transporter C38C10.2 GN=C38C10.2 OS=Caenorhabditis elegans PE=1 SV=2	G	Carbohydrate transport and metabolism	PREDICTED: sialin-like [Bemisia tabaci]	--
BTA022093.1.gene	CUFF92.371.1	3.85239	4.13907	4.52309	2.21487	2.17281	0.859696	8.52393e-19	-2.03569		down	--	--	--	K16488|9.98436e-102|tca:660228|K16488 serologically defined colon cancer antigen 8 | (RefSeq) serologically defined colon cancer antigen 8 homolog	--	--	--	--	--	S	Function unknown	PREDICTED: serologically defined colon cancer antigen 8 homolog isoform X5 [Bemisia tabaci]	--
BTA003223.3.gene	Btabaci_GLEAN_10026416	1.56614	1.85471	1.57135	1.15939	0.701138	0.866486	0.000965609	-1.16679		down	[V]	Defense mechanisms	--	K05643|2.86137e-178|tca:659485|K05643 ATP-binding cassette, subfamily A (ABC1), member 3 | (RefSeq) ATP-binding cassette sub-family A member 3-like	ABC transporters (ko02010)	[IR]	Lipid transport and metabolism;; General function prediction only	ABC transporter;; AAA domain;; ABC-2 family transporter protein;; AAA domain;; AAA ATPase domain;; Putative exonuclease SbcCD, C subunit	ABC transporter A family member 4 GN=abcA4 OS=Dictyostelium discoideum (Slime mold) PE=3 SV=1	Q	Secondary metabolites biosynthesis, transport and catabolism	PREDICTED: retinal-specific ATP-binding cassette transporter-like isoform X2 [Bemisia tabaci]	--
BTA003480.1.gene	Btabaci_GLEAN_10009832	71.63	174.249	172.774	71.4681	55.2749	70.157	0.0355506	-1.12989		down	--	--	--	K20721|1.42264e-69|mde:101889659|K20721 reticulon-1 | (RefSeq) reticulon-1-A	--	[U]	Intracellular trafficking, secretion, and vesicular transport	Reticulon	--	U	Intracellular trafficking, secretion, and vesicular transport	PREDICTED: reticulon-1-A isoform X4 [Bemisia tabaci]	--
BTA012080.1.gene	Btabaci_GLEAN_10004839	14.5297	0.522066	19.1439	0.823716	1.15712	1.56592	0.0298119	-3.15492		down	[L]	Replication, recombination and repair	--	K01669|4.73705e-93|ola:101168329|K01669 deoxyribodipyrimidine photo-lyase [EC:4.1.99.3] | (RefSeq) cryptochrome DASH-like	--	[LT]	Replication, recombination and repair;; Signal transduction mechanisms	FAD binding domain of DNA photolyase;; DNA photolyase	Cryptochrome-1 OS=Drosophila pseudoobscura pseudoobscura (Fruit fly) PE=3 SV=2	LT	Replication, recombination and repair;; Signal transduction mechanisms	PREDICTED: putative cryptochrome DASH [Bemisia tabaci]	--
BTA019912.1.gene	Btabaci_GLEAN_10025385	6.2189	4.77598	6.14685	3.81003	4.2999	0	0.0352956	-1.1947		down	--	--	Molecular Function: transferase activity (GO:0016740);;	--	--	[S]	Function unknown	Probable N6-adenine methyltransferase	N(6)-adenine-specific DNA methyltransferase 2 homolog GN=M142.8 OS=Caenorhabditis elegans PE=3 SV=1	S	Function unknown	PREDICTED: protein-lysine N-methyltransferase n6amt2 [Bemisia tabaci]	biological process: metabolic process (GO:0008152);; molecular function: catalytic activity (GO:0003824)
BTA027341.1.gene	Btabaci_GLEAN_10013888	9.83104	7.69359	8.78586	2.36438	3.05039	2.73094	3.85339e-16	-1.69298		down	--	--	--	K15703|0|bmor:101742140|K15703 E3 ubiquitin-protein ligase RNF139 [EC:2.3.2.27] | (RefSeq) protein TRC8 homolog	--	[O]	Posttranslational modification, protein turnover, chaperones	TRC8 N-terminal domain;; Ring finger domain;; RING-H2 zinc finger;; Zinc finger, C3HC4 type (RING finger);; Zinc finger, C3HC4 type (RING finger)	Protein TRC8 homolog OS=Drosophila melanogaster (Fruit fly) PE=1 SV=1	O	Posttranslational modification, protein turnover, chaperones	PREDICTED: protein TRC8 homolog [Bemisia tabaci]	--
BTA014164.1.gene	Btabaci_GLEAN_10020176	0.64484	0.628748	0.827914	0.45097	0.433594	0.484016	0.0307546	-1.17289		down	[R]	General function prediction only	Molecular Function: DNA binding (GO:0003677);; Cellular Component: nucleus (GO:0005634);; Biological Process: segmentation (GO:0035282);; Molecular Function: metal ion binding (GO:0046872);;	K09231|5.82262e-86|ame:411166|K09231 krueppel-like family, other | (RefSeq) Kr, GB16053; krueppel	--	--	--	Zinc-finger double domain;; Zinc finger, C2H2 type;; C2H2-type zinc finger;; Zinc-finger double-stranded RNA-binding;; Zinc-finger of C2H2 type;; C2H2-type zinc finger	Protein krueppel GN=Kr OS=Drosophila melanogaster (Fruit fly) PE=1 SV=2	K	Transcription	PREDICTED: protein krueppel-like isoform X1 [Bemisia tabaci]	molecular function: binding (GO:0005488);; cellular component: cell (GO:0005623);; cellular component: organelle (GO:0043226);; cellular component: cell part (GO:0044464);; biological process: multicellular organismal process (GO:0032501);; biological process: developmental process (GO:0032502);; biological process: single-organism process (GO:0044699)
Bemisia_tabaci_newGene_18461	--	1.11209	0.593128	0.610816	0.326622	1.2837	0.29292	0.0449696	-1.21361		down	--	--	--	--	--	[R]	General function prediction only	Phosphatidylethanolamine-binding protein;; Phosphatidylethanolamine-binding protein	OV-16 antigen OS=Onchocerca volvulus OX=6282 GN=OV16 PE=2 SV=2	S	Function unknown	PREDICTED: protein D3-like [Bemisia tabaci]	--
BTA016661.1.gene	Btabaci_GLEAN_10019412	1.9494	0.732575	3.50963	0.105867	0.243413	0.147008	0.00580747	-3.01397		down	[R]	General function prediction only	--	--	--	--	--	Phosphatidylethanolamine-binding protein	Protein D1 (Fragment) GN=D1 OS=Onchocerca volvulus PE=2 SV=1	R	General function prediction only	PREDICTED: protein D3-like [Bemisia tabaci]	--
BTA002675.1.gene	CUFF11.604.1	3.99114	1.91464	4.80601	1.98056	1.25101	0.684991	0.00504889	-1.45727		down	--	--	--	--	--	[R]	General function prediction only	Phosphatidylethanolamine-binding protein	OV-16 antigen (Precursor) GN=OV16 OS=Onchocerca volvulus PE=2 SV=2	R	General function prediction only	PREDICTED: protein D1-like [Bemisia tabaci]	--
BTA013802.1.gene	CUFF57.530.1	2.03578	1.91751	2.52988	1.3249	0.673387	2.15804	0.000299643	-1.07407		down	[I]	Lipid transport and metabolism	--	K00801|1.04393e-94|phi:102102388|K00801 farnesyl-diphosphate farnesyltransferase [EC:2.5.1.21] | (RefSeq) FDFT1; farnesyl-diphosphate farnesyltransferase 1	Steroid biosynthesis (ko00100)	--	--	Squalene/phytoene synthase	Squalene synthase GN=fdfT OS=Dictyostelium discoideum (Slime mold) PE=3 SV=1	I	Lipid transport and metabolism	PREDICTED: probable squalene synthase isoform X2 [Bemisia tabaci]	--
BTA017143.1.gene	Btabaci_GLEAN_10019272	4.42923	13.2402	14.0197	3.01154	0.221372	2.62829	0.00324417	-2.41634		down	--	--	--	K18730|5.27771e-44|phu:Phum_PHUM498170|K18730 PERQ amino acid-rich with GYF domain-containing protein | (RefSeq) hypothetical protein	--	[R]	General function prediction only	--	PERQ amino acid-rich with GYF domain-containing protein CG11148 GN=CG11148 OS=Drosophila melanogaster (Fruit fly) PE=1 SV=2	R	General function prediction only	PREDICTED: PERQ amino acid-rich with GYF domain-containing protein 2 isoform X1 [Bemisia tabaci]	--
BTA013732.1.gene	Btabaci_GLEAN_10003986	1.08483	1.5865	1.15571	0.431005	0.067036	0.459859	4.32279e-05	-1.99125		down	[O]	Posttranslational modification, protein turnover, chaperones	Molecular Function: nucleotide binding (GO:0000166);; Biological Process: protein peptidyl-prolyl isomerization (GO:0000413);; Molecular Function: RNA binding (GO:0003723);; Molecular Function: peptidyl-prolyl cis-trans isomerase activity (GO:0003755);; Biological Process: protein folding (GO:0006457);;	K09564|3.60886e-88|tca:100142318|K09564 peptidyl-prolyl isomerase E (cyclophilin E) [EC:5.2.1.8] | (RefSeq) peptidyl-prolyl cis-trans isomerase E	Spliceosome (ko03040)	[O]	Posttranslational modification, protein turnover, chaperones	RNA recognition motif. (a.k.a. RRM, RBD, or RNP domain);; RNA recognition motif (a.k.a. RRM, RBD, or RNP domain);; Cyclophilin type peptidyl-prolyl cis-trans isomerase/CLD;; RNA recognition motif. (a.k.a. RRM, RBD, or RNP domain)	Peptidyl-prolyl cis-trans isomerase E GN=cyp33 OS=Drosophila melanogaster (Fruit fly) PE=1 SV=1	O	Posttranslational modification, protein turnover, chaperones	PREDICTED: peptidyl-prolyl cis-trans isomerase E [Bemisia tabaci]	molecular function: binding (GO:0005488);; biological process: metabolic process (GO:0008152);; biological process: cellular process (GO:0009987);; biological process: single-organism process (GO:0044699);; molecular function: catalytic activity (GO:0003824)
BTA024053.1.gene	Btabaci_GLEAN_10024862	1.63906	1.54312	2.08303	0.349952	0.521159	0.230198	6.87183e-09	-2.29756		down	[O]	Posttranslational modification, protein turnover, chaperones	--	--	--	[O]	Posttranslational modification, protein turnover, chaperones	ATPase family associated with various cellular activities (AAA);; AAA domain;; AAA domain;; AAA domain;; AAA domain;; Archaeal ATPase;; Uncharacterised P-loop hydrolase UPF0079	Putative pachytene checkpoint protein 2 GN=pch-2 OS=Caenorhabditis elegans PE=3 SV=1	L	Replication, recombination and repair	PREDICTED: pachytene checkpoint protein 2 homolog [Bemisia tabaci]	--
BTA025764.1.gene	Btabaci_GLEAN_10014982	159.317	154.774	222.458	97.9833	93.8704	77.0577	5.34808e-08	-1.01286		down	[E]	Amino acid transport and metabolism	--	K00819|2.20107e-129|api:100168809|K00819 ornithine--oxo-acid transaminase [EC:2.6.1.13] | (RefSeq) ornithine aminotransferase, mitochondrial	Arginine and proline metabolism (ko00330)	[E]	Amino acid transport and metabolism	Aminotransferase class-III	Ornithine aminotransferase, mitochondrial (Precursor) GN=Oat OS=Drosophila melanogaster (Fruit fly) PE=2 SV=1	E	Amino acid transport and metabolism	PREDICTED: ornithine aminotransferase, mitochondrial-like isoform X1 [Bemisia tabaci]	--
BTA002756.1.gene	Btabaci_GLEAN_10023202	7.21438	8.10495	7.90445	2.46522	5.12387	5.92588	0.00369889	-1.29623		down	--	--	--	K14303|2.76197e-73|api:100168849|K14303 nuclear pore complex protein Nup160 | (RefSeq) nuclear pore complex protein Nup160	RNA transport (ko03013)	[YU]	Nuclear structure;; Intracellular trafficking, secretion, and vesicular transport	Nucleoporin Nup120/160	Nuclear pore complex protein Nup160 homolog GN=Nup160 OS=Drosophila melanogaster (Fruit fly) PE=1 SV=1	UY	Intracellular trafficking, secretion, and vesicular transport;; Nuclear structure	PREDICTED: nuclear pore complex protein Nup160 homolog [Bemisia tabaci]	--
BTA002127.1.gene	Btabaci_GLEAN_10010608	16.0329	16.9837	18.4078	10.8704	5.9981	6.27585	4.10453e-09	-1.21459		down	--	--	--	K13348|1.58942e-56|aga:AgaP_AGAP012415|K13348 protein Mpv17 | (RefSeq) AGAP012415-PA	Peroxisome (ko04146)	[R]	General function prediction only	Mpv17 / PMP22 family	PXMP2/4 family protein 4 GN=DDB_G0290631 OS=Dictyostelium discoideum (Slime mold) PE=3 SV=1	R	General function prediction only	PREDICTED: mpv17-like protein 2 [Bemisia tabaci]	--
BTA007850.1.gene	Btabaci_GLEAN_10007180	5.11156	3.86043	4.72877	0	0	3.27582	0.00128878	-1.85845		down	--	--	Biological Process: mitotic spindle assembly checkpoint (GO:0007094);;	K02537|1.94347e-113|api:100163039|K02537 mitotic spindle assembly checkpoint protein MAD2 | (RefSeq) Mad2; mitotic spindle assembly checkpoint protein MAD2	--	[DZ]	Cell cycle control, cell division, chromosome partitioning;; Cytoskeleton	HORMA domain	Mitotic spindle assembly checkpoint protein MAD2A GN=mad2l1-2 OS=Dictyostelium discoideum (Slime mold) PE=3 SV=1	D	Cell cycle control, cell division, chromosome partitioning	PREDICTED: mitotic spindle assembly checkpoint protein MAD2A isoform X2 [Bemisia tabaci]	biological process: cellular process (GO:0009987);; biological process: single-organism process (GO:0044699);; biological process: biological regulation (GO:0065007)
BTA004534.1.gene	Btabaci_GLEAN_10009197	5.77859	9.98432	4.1173	1.57475	2.74668	3.38594	0.0404383	-1.37857		down	--	--	--	--	--	--	--	--	--	--	--	PREDICTED: keratinocyte proline-rich protein-like [Bemisia tabaci]	--
BTA001585.1.gene	CUFF5.467.1	6.42125	5.72433	9.13848	3.50814	2.47231	5.77409	0.0160313	-1.13843		down	[R]	General function prediction only	--	--	--	--	--	Phosphotransferase enzyme family	--	R	General function prediction only	PREDICTED: hydroxylysine kinase isoform X1 [Bemisia tabaci]	--
BTA004989.1.gene	Btabaci_GLEAN_10022655	5.29175	10.4548	7.75473	3.63202	4.48499	3.21766	0.0279762	-1.17837		down	--	--	Cellular Component: nucleus (GO:0005634);; Biological Process: chromatin assembly or disassembly (GO:0006333);;	K10753|3.68016e-99|ame:552440|K10753 histone chaperone ASF1 | (RefSeq) asf1; histone chaperone asf1	--	[KB]	Transcription;; Chromatin structure and dynamics	ASF1 like histone chaperone	Histone chaperone asf1 GN=asf1 OS=Drosophila melanogaster (Fruit fly) PE=1 SV=1	B	Chromatin structure and dynamics	PREDICTED: histone chaperone asf1 [Bemisia tabaci]	cellular component: cell (GO:0005623);; cellular component: organelle (GO:0043226);; cellular component: cell part (GO:0044464);; biological process: cellular process (GO:0009987);; biological process: cellular component organization or biogenesis (GO:0071840)
Bemisia_tabaci_newGene_7612	--	3.57285	1.97519	3.5617	1.48125	1.61615	0.195364	0.000761488	-1.52195		down	[M]	Cell wall/membrane/envelope biogenesis	Molecular Function: ATP binding (GO:0005524);;	K03283|0|bmor:692822|K03283 heat shock 70kDa protein 1/8 | (RefSeq) Hsp70; heat shock protein 70	Spliceosome (ko03040);; Protein processing in endoplasmic reticulum (ko04141);; Endocytosis (ko04144);; Longevity regulating pathway - multiple species (ko04213)	[O]	Posttranslational modification, protein turnover, chaperones	Hsp70 protein;; MreB/Mbl protein	Heat shock protein 70 B2 OS=Anopheles albimanus OX=7167 GN=HSP70B2 PE=3 SV=1	O	Posttranslational modification, protein turnover, chaperones	PREDICTED: heat shock protein 70 B2-like [Bemisia tabaci]	molecular function: binding (GO:0005488)
BTA021212.1.gene	Btabaci_GLEAN_10017500	15.243	15.7218	7.24272	7.24167	6.84469	4.48723	0.0181278	-1.31135		down	--	--	--	--	--	[R]	General function prediction only	7 transmembrane receptor (rhodopsin family);; PWI domain;; Serpentine type 7TM GPCR chemoreceptor Srw	G-protein coupled receptor moody {ECO:0000250|UniProtKB:Q9W534} OS=Drosophila pseudoobscura pseudoobscura (Fruit fly) PE=3 SV=2	R	General function prediction only	PREDICTED: G-protein coupled receptor moody [Bemisia tabaci]	--
BTA005640.1.gene	Btabaci_GLEAN_10022479	3.64791	3.09179	3.8345	2.77503	3.47373	2.10409	0.0206832	-1.47413		down	[L]	Replication, recombination and repair	--	K15338|4.93502e-119|api:100166125|K15338 flap endonuclease GEN [EC:3.1.-.-] | (RefSeq) flap endonuclease GEN	--	[L]	Replication, recombination and repair	XPG I-region;; XPG N-terminal domain	Flap endonuclease GEN GN=Gen OS=Drosophila melanogaster (Fruit fly) PE=1 SV=1	L	Replication, recombination and repair	PREDICTED: flap endonuclease GEN [Bemisia tabaci]	--
Bemisia_tabaci_newGene_18505	--	2.03064	2.33886	1.7589	0.024267	0.649843	0.699371	3.05983e-07	-2.11883		down	--	--	--	--	--	--	--	--	--	--	--	PREDICTED: fasciclin-3 isoform X5 [Bemisia tabaci]	--
BTA029331.1.gene	Btabaci_GLEAN_10012576	1.1571	1.24094	2.35421	0.477009	0.456659	0	0.0376994	-2.42371		down	--	--	--	--	--	--	--	--	--	--	--	PREDICTED: facilitated trehalose transporter Tret1-2 homolog isoform X2 [Bemisia tabaci]	--
BTA006365.1.gene	Btabaci_GLEAN_10022326	9.52075	7.02263	9.76492	0	3.05208	8.4806	0.0303635	-1.13282		down	--	--	--	K10413|0|tca:664489|K10413 dynein heavy chain 1, cytosolic | (RefSeq) dynein heavy chain	Phagosome (ko04145)	[Z]	Cytoskeleton	Dynein heavy chain and region D6 of dynein motor;; ATP-binding dynein motor region D5	Dynein heavy chain, cytoplasmic GN=Dhc64C OS=Drosophila melanogaster (Fruit fly) PE=2 SV=2	Z	Cytoskeleton	PREDICTED: dynein heavy chain, cytoplasmic [Bemisia tabaci]	--
BTA004162.1.gene	Btabaci_GLEAN_10009410	18.1431	20.7785	15.0485	13.3298	1.10796	11.0285	0.0309961	-1.07429		down	[K]	Transcription	Molecular Function: DNA binding (GO:0003677);; Molecular Function: DNA-directed 5'-3' RNA polymerase activity (GO:0003899);; Cellular Component: DNA-directed RNA polymerase II, core complex (GO:0005665);; Biological Process: transcription from RNA polymerase II promoter (GO:0006366);; Molecular Function: zinc ion binding (GO:0008270);;	K03007|1.34519e-41|mde:101897460|K03007 DNA-directed RNA polymerases I, II, and III subunit RPABC5 | (RefSeq) DNA-directed RNA polymerases I, II, and III subunit RPABC5	Purine metabolism (ko00230);; Pyrimidine metabolism (ko00240);; RNA polymerase (ko03020)	[K]	Transcription	RNA polymerases N / 8 kDa subunit	DNA-directed RNA polymerases I, II, and III subunit RPABC5 GN=Rpb10 OS=Drosophila melanogaster (Fruit fly) PE=1 SV=1	K	Transcription	PREDICTED: DNA-directed RNA polymerases I, II, and III subunit RPABC5 [Bemisia tabaci]	molecular function: binding (GO:0005488);; biological process: metabolic process (GO:0008152);; molecular function: catalytic activity (GO:0003824);; cellular component: cell (GO:0005623);; cellular component: membrane-enclosed lumen (GO:0031974);; cellular component: macromolecular complex (GO:0032991);; cellular component: organelle (GO:0043226);; cellular component: organelle part (GO:0044422)…
BTA017049.1.gene	Btabaci_GLEAN_10019300	18.5795	16.1499	4.49814	0.698484	0.624187	4.64176	0.00415745	-2.59461		down	[O]	Posttranslational modification, protein turnover, chaperones	--	K12176|0|ame:409062|K12176 COP9 signalosome complex subunit 2 | (RefSeq) GB17467; COP9 signalosome complex subunit 2	--	[OT]	Posttranslational modification, protein turnover, chaperones;; Signal transduction mechanisms	PCI domain;; COP9 signalosome, subunit CSN8	COP9 signalosome complex subunit 2 OS=Drosophila melanogaster (Fruit fly) PE=1 SV=2	OT	Posttranslational modification, protein turnover, chaperones;; Signal transduction mechanisms	PREDICTED: COP9 signalosome complex subunit 2 [Ceratina calcarata]	--
Bemisia_tabaci_newGene_2670	--	2.41566	1.81206	1.89376	0.788002	0.265957	0.035345	0.000486164	-2.55304		down	--	--	--	K01363|3.27647e-09|api:100144784|K01363 cathepsin B [EC:3.4.22.1] | (RefSeq) Catb-1674, catb-1674a; cathepsin B-1674	Lysosome (ko04142)	[O]	Posttranslational modification, protein turnover, chaperones	Papain family cysteine protease	Cathepsin B-like cysteine proteinase 3 (Fragment) OS=Ostertagia ostertagi OX=6317 GN=CP-3 PE=3 SV=1	O	Posttranslational modification, protein turnover, chaperones	PREDICTED: cathepsin B-like cysteine proteinase 4 [Bemisia tabaci]	--
Bemisia_tabaci_newGene_19384	--	4.90441	2.76665	3.37318	0.459031	3.15764	0.322338	0.00443673	-1.6566		down	--	--	Molecular Function: nucleic acid binding (GO:0003676);; Cellular Component: integral component of membrane (GO:0016021);;	--	--	[S]	Function unknown	Bladder cancer-related protein BC10	--	S	Function unknown	PREDICTED: bladder cancer-associated protein [Bemisia tabaci]	molecular function: binding (GO:0005488);; cellular component: membrane (GO:0016020);; cellular component: membrane part (GO:0044425)
BTA012066.2.gene	CUFF50.904.2	12.0427	10.8932	11.7471	3.69332	6.36145	3.87716	0.0451814	-1.32784		down	--	--	--	--	--	--	--	--	--	--	--	PREDICTED: beta-1,3-glucan-binding protein-like [Bemisia tabaci]	--
BTA018495.1.gene	Btabaci_GLEAN_10025503	10.5796	3.50272	6.95736	2.41013	4.60576	6.83963	0.00936079	-1.07149		down	--	--	--	K00734|8.05749e-94|nvi:100680242|K00734 galactosylxylosylprotein 3-beta-galactosyltransferase [EC:2.4.1.134] | (RefSeq) beta-1,3-galactosyltransferase 6	Glycosaminoglycan biosynthesis - chondroitin sulfate / dermatan sulfate (ko00532);; Glycosaminoglycan biosynthesis - heparan sulfate / heparin (ko00534)	[G]	Carbohydrate transport and metabolism	Galactosyltransferase	Beta-1,3-galactosyltransferase sqv-2 GN=sqv-2 OS=Caenorhabditis elegans PE=2 SV=1	G	Carbohydrate transport and metabolism	PREDICTED: beta-1,3-galactosyltransferase 6-like [Bemisia tabaci]	--
BTA023493.1.gene	Btabaci_GLEAN_10024929	3.40418	2.81659	2.55887	0.431285	2.24653	0.187366	0.00172491	-1.71925		down	--	--	--	K05284|5.27563e-98|nvi:100122098|K05284 phosphatidylinositol glycan, class M [EC:2.4.1.-] | (RefSeq) GPI mannosyltransferase 1	Glycosylphosphatidylinositol(GPI)-anchor biosynthesis (ko00563)	[G]	Carbohydrate transport and metabolism	Mannosyltransferase (PIG-M);; GPI transamidase subunit PIG-U	GPI mannosyltransferase 1 GN=pigm OS=Dictyostelium discoideum (Slime mold) PE=3 SV=1	G	Carbohydrate transport and metabolism	GPI mannosyltransferase 1 [Cryptotermes secundus]	--
BTA016718.1.gene	Btabaci_GLEAN_10025619	159.564	186.988	188.315	77.8854	83.5398	74.6999	5.10772e-10	-1.0884		down	[Z]	Cytoskeleton	Molecular Function: GTPase activity (GO:0003924);; Molecular Function: structural constituent of cytoskeleton (GO:0005200);; Molecular Function: ATP binding (GO:0005524);; Molecular Function: GTP binding (GO:0005525);; Cellular Component: cytoplasm (GO:0005737);; Cellular Component: microtubule (GO:0005874);; Biological Process: obsolete GTP catabolic process (GO:0006184);; Biological Process: ob…	K07374|0|dpe:Dper_GL12416|K07374 tubulin alpha | (RefSeq) GL12416 gene product from transcript GL12416-RA	Phagosome (ko04145)	--	--	Tubulin/FtsZ family, GTPase domain;; Tubulin C-terminal domain	Tubulin alpha-1 chain GN=alphaTub84B OS=Drosophila melanogaster (Fruit fly) PE=2 SV=1	Z	Cytoskeleton	GL12416 [Drosophila persimilis]	biological process: metabolic process (GO:0008152);; molecular function: catalytic activity (GO:0003824);; molecular function: structural molecule activity (GO:0005198);; molecular function: binding (GO:0005488);; cellular component: cell (GO:0005623);; cellular component: cell part (GO:0044464);; cellular component: macromolecular complex (GO:0032991);; cellular component: organelle (GO:0043226)…
Bemisia_tabaci_newGene_24958	--	0.53068	1.10637	1.7183	0	0	0	9.8071e-12	#NAME?		down	--	--	--	--	--	--	--	--	--	--	--	--	--
Bemisia_tabaci_newGene_11584	--	61.6078	47.7872	43.2151	29.4358	28.7433	19.0782	3.01522e-06	-1.01779		down	--	--	--	--	--	--	--	--	--	--	--	--	--
Bemisia_tabaci_newGene_26449	--	0.782659	0.88228	0.936333	0.644841	0.667494	0.418003	0.0235783	-1.01817		down	--	--	--	--	--	--	--	--	--	--	--	--	--
Bemisia_tabaci_newGene_29276	--	2.86701	4.45749	4.95848	2.0537	3.13882	1.41138	0.00697455	-1.05825		down	--	--	--	--	--	--	--	--	--	--	--	--	--
BTA021557.1.gene	CUFF89.849.1	6.13067	8.67948	5.56517	1.53845	3.24225	4.15348	0.0159468	-1.16957		down	--	--	--	--	--	--	--	--	--	--	--	--	--
Bemisia_tabaci_newGene_26857	--	1.64742	1.78778	2.76185	1.21894	1.5962	0.213984	0.00495522	-1.19148		down	--	--	--	--	--	--	--	--	--	--	--	--	--
Bemisia_tabaci_newGene_3055	--	1.85513	2.11418	1.75163	0.639127	0.736262	1.10269	0.000239588	-1.19867		down	--	--	--	--	--	--	--	--	--	--	--	--	--
Bemisia_tabaci_newGene_2977	--	2.81512	2.03945	1.55691	0.848288	0.757983	1.04423	0.0371364	-1.25403		down	--	--	--	--	--	--	--	--	--	--	--	--	--
Bemisia_tabaci_newGene_31266	--	4.3214	5.64283	7.07124	3.45103	0.888493	2.58794	0.00151658	-1.28879		down	--	--	--	--	--	--	--	--	--	--	--	--	--
Bemisia_tabaci_newGene_11367	--	0.628356	1.07194	1.29543	0.394261	0.590746	0.241899	0.00381705	-1.3459		down	--	--	--	--	--	--	--	--	--	--	--	--	--
Bemisia_tabaci_newGene_557	--	3.79324	2.09364	1.7178	1.0286	1.50608	0.778188	0.0216353	-1.39121		down	--	--	--	--	--	--	--	--	--	--	--	--	--
Bemisia_tabaci_newGene_15576	--	1.91366	3.07734	2.34572	0.637481	1.48627	0.413585	0.0143202	-1.43114		down	--	--	--	--	--	--	--	--	--	--	--	--	--
Bemisia_tabaci_newGene_19596	--	2.13648	2.81267	2.35183	1.05187	0.851801	0.801718	0.0186043	-1.44512		down	--	--	--	--	--	--	--	--	--	--	--	--	--
Bemisia_tabaci_newGene_17214	--	0.591084	0.654303	0.336317	0.120024	0.282639	0.183972	0.00818005	-1.45752		down	--	--	--	--	--	--	--	--	--	--	--	--	--
Bemisia_tabaci_newGene_32279	--	3.86669	1.02586	2.61097	1.58385	1.13168	0.822653	0.0306004	-1.46819		down	--	--	--	--	--	--	--	--	--	--	--	--	--
BTA012245.1.gene	Btabaci_GLEAN_10020758	7.35938	9.27886	8.16021	4.053	2.75409	2.35675	0.0134308	-1.46849		down	--	--	--	--	--	--	--	--	--	--	--	--	--
Bemisia_tabaci_newGene_9120	--	1.20285	0.636168	1.42506	0.891463	0.199771	0	0.0329506	-1.67195		down	--	--	--	--	--	--	--	--	--	--	--	--	--
Bemisia_tabaci_newGene_24329	--	1.08338	0.550063	0.885138	0.557701	0	0.290856	0.00432968	-1.85838		down	--	--	--	--	--	--	--	--	--	--	--	--	--
Bemisia_tabaci_newGene_12680	--	0.676555	0.52198	0.690443	0	0	0.424604	0.0314045	-1.91225		down	--	--	--	--	--	--	--	--	--	--	--	--	--
BTA011166.1.gene	CUFF47.222.1	127.846	123.839	86.4825	1.37964	97.2797	0.590187	0.00760328	-1.91909		down	--	--	--	--	--	--	--	--	--	--	--	--	--
Bemisia_tabaci_newGene_18951	--	4.02701	5.97538	3.12218	0	0.611139	2.28237	0.000697054	-1.92324		down	--	--	--	--	--	--	--	--	--	--	--	--	--
Bemisia_tabaci_newGene_1465	--	2.66678	1.89364	4.15179	0.27112	1.14545	0.719111	4.02503e-05	-1.94067		down	--	--	--	--	--	--	--	--	--	--	--	--	--
Bemisia_tabaci_newGene_33065	--	4.39929	3.35686	4.69879	3.36614	0	0	0.0054076	-1.99428		down	--	--	--	--	--	--	--	--	--	--	--	--	--
Bemisia_tabaci_newGene_12809	--	0.835689	0.906591	0.701172	0.410279	0.002091	0.171368	0.046937	-2.02024		down	--	--	--	--	--	--	--	--	--	--	--	--	--
Bemisia_tabaci_newGene_28496	--	1.85486	2.28304	0.818898	1.24376	0.000531	0.000157	0.0438064	-2.13256		down	--	--	--	--	--	--	--	--	--	--	--	--	--
Bemisia_tabaci_newGene_7643	--	0.799857	1.89441	1.22787	0.209235	0.139068	0.3438	0.00181899	-2.29252		down	--	--	--	--	--	--	--	--	--	--	--	--	--
Bemisia_tabaci_newGene_393	--	0.513579	0.42517	0.489617	0.282301	0	0.0162	0.0175941	-2.32963		down	--	--	--	--	--	--	--	--	--	--	--	--	--
Bemisia_tabaci_newGene_7780	--	0.953308	0.61691	0.407018	0.061544	0.366747	0	0.00808739	-2.3321		down	--	--	--	--	--	--	--	--	--	--	--	--	--
Bemisia_tabaci_newGene_10792	--	0.574171	0.692336	0.754534	0.368286	0.034995	0.007767	0.000246859	-2.39511		down	--	--	--	--	--	--	--	--	--	--	--	--	--
Bemisia_tabaci_newGene_19342	--	2.15663	1.96376	0.502202	0.441084	0.068125	0.142285	0.0054798	-2.88154		down	--	--	--	--	--	--	--	--	--	--	--	--	--
Bemisia_tabaci_newGene_21975	--	1.22638	1.54365	0.410894	0.148328	0.186422	0	0.0028404	-3.32556		down	--	--	--	--	--	--	--	--	--	--	--	--	--
Bemisia_tabaci_newGene_22320	--	7.12341	0.479272	6.11635	0.556108	0.77747	0.447914	0.0200565	-3.52002		down	--	--	--	--	--	--	--	--	--	--	--	--	--
A: RNA processing and modification							KEGG_annotation
B: Chromatin structure and dynamics							KO|e_value|Database_Genes|Anno
C: Energy production and conversion
D: Cell cycle control, cell division, chromosome partitioning
E: Amino acid transport and metabolism
F: Nucleotide transport and metabolism
G: Carbohydrate transport and metabolism
H: Coenzyme transport and metabolism
I: Lipid transport and metabolism
J: Translation, ribosomal structure and biogenesis
K: Transcription
L: Replication, recombination and repair
M: Cell wall/membrane/envelope biogenesis
N: Cell motility
O: Posttranslational modification, protein turnover, chaperones
P: Inorganic ion transport and metabolism
Q: Secondary metabolites biosynthesis, transport and catabolism
R: General function prediction only
S: Function unknown
T: Signal transduction mechanisms
U: Intracellular trafficking, secretion, and vesicular transport
V: Defense mechanisms
Y: Nuclear structure
Z: Cytoskeleton
