# Supplementary material for: Transcriptomic Analysis of Mating Responses in Bemisia tabaci MED Females
Source: Insects. 2020 May 14;11(5):308. doi: 10.3390/insects11050308 (PMC7290661; doi:10.3390/insects11050308)
Supplement: Supplementary file 1 [file insects-11-00308-s001.zip › Table S7.xls]

## Sheet: Sheet1
GO classification	GO term	All genes number	DEG number	Percent	Gene ID
Up-regulated
cellular component	extracellular region	67	3	0.0447761	BTA011507.1.gene;BTA015118.2.gene;BTA014876.1.gene
	cell	1160	15	0.012931	BTA006059.1.gene;Bemisia_tabaci_newGene_10872;BTA022592.1.gene;BTA009199.2.gene;Bemisia_tabaci_newGene_22146;BTA002414.1.gene;Bemisia_tabaci_newGene_30597;BTA024580.1.gene;BTA003864.1.gene;BTA021971.1.gene;BTA011546.2.gene;BTA006907.1.gene;BTA017590.1.gene;BTA023131.1.gene;BTA009245.3.gene
	membrane	733	10	0.0136426	BTA003865.1.gene;BTA009245.3.gene;Bemisia_tabaci_newGene_30211;BTA023897.1.gene;BTA011546.2.gene;Bemisia_tabaci_newGene_30597;Bemisia_tabaci_newGene_34361;BTA025550.1.gene;Bemisia_tabaci_newGene_32245;BTA009199.2.gene
	cell junction	36	1	0.0277778	BTA009199.2.gene
	macromolecular complex	465	3	0.00645161	BTA011546.2.gene;BTA003864.1.gene;BTA009245.3.gene
	organelle	757	6	0.00792602	BTA006907.1.gene;BTA024580.1.gene;BTA021971.1.gene;BTA002414.1.gene;Bemisia_tabaci_newGene_22146;BTA017590.1.gene
	extracellular region part	18	1	0.0555556	BTA011507.1.gene
	organelle part	301	1	0.00332226	BTA021971.1.gene
	membrane part	447	7	0.01566	BTA003865.1.gene;BTA009245.3.gene;Bemisia_tabaci_newGene_32245;BTA023897.1.gene;BTA011546.2.gene;BTA009199.2.gene;BTA025550.1.gene
	synapse part	31	1	0.0322581	BTA009199.2.gene
	cell part	1160	15	0.012931	BTA024580.1.gene;BTA003864.1.gene;BTA021971.1.gene;Bemisia_tabaci_newGene_30597;BTA006907.1.gene;BTA011546.2.gene;BTA017590.1.gene;BTA023131.1.gene;BTA009245.3.gene;Bemisia_tabaci_newGene_10872;BTA006059.1.gene;BTA009199.2.gene;BTA022592.1.gene;Bemisia_tabaci_newGene_22146;BTA002414.1.gene
	synapse	35	1	0.0285714	BTA009199.2.gene
molecular function	nucleic acid binding transcription factor activity	122	3	0.0245902	BTA002414.1.gene;BTA006907.1.gene;BTA024580.1.gene
	catalytic activity	2199	28	0.0127331	BTA026589.1.gene;BTA012758.1.gene;BTA022592.1.gene;BTA000354.1.gene;BTA007893.1.gene;BTA026932.1.gene;BTA003024.1.gene;BTA005900.1.gene;BTA018850.1.gene;Bemisia_tabaci_newGene_11575;BTA008424.1.gene;BTA026614.1.gene;BTA022151.1.gene;Bemisia_tabaci_newGene_22146;BTA022914.1.gene;BTA020299.1.gene;BTA016178.1.gene;Bemisia_tabaci_newGene_10872;Bemisia_tabaci_newGene_17016;BTA028013.1.gene;Bemisia_tab…
	signal transducer activity	148	2	0.0135135	BTA009199.2.gene;BTA024580.1.gene
	transporter activity	208	6	0.0288462	BTA009245.3.gene;Bemisia_tabaci_newGene_32245;BTA009199.2.gene;BTA011546.2.gene;BTA023897.1.gene;BTA025550.1.gene
	binding	1953	32	0.016385	Bemisia_tabaci_newGene_34349;BTA024580.1.gene;BTA003864.1.gene;BTA006907.1.gene;BTA022151.1.gene;Bemisia_tabaci_newGene_32245;BTA015118.2.gene;BTA026614.1.gene;BTA005900.1.gene;BTA002233.1.gene;BTA002414.1.gene;BTA028489.1.gene;BTA011400.1.gene;BTA003886.2.gene;BTA023131.1.gene;Bemisia_tabaci_newGene_17016;BTA011604.1.gene;BTA028013.1.gene;BTA003667.1.gene;Bemisia_tabaci_newGene_10872;BTA020299.1…
	electron carrier activity	74	2	0.027027	BTA022151.1.gene;BTA020299.1.gene
	antioxidant activity	26	1	0.0384615	Bemisia_tabaci_newGene_10872
	molecular transducer activity	121	3	0.0247934	BTA009199.2.gene;BTA024580.1.gene;BTA013341.1.gene
biological process	metabolic process	1849	27	0.0146025	BTA003667.1.gene;BTA003864.1.gene;BTA012101.1.gene;BTA027695.1.gene;Bemisia_tabaci_newGene_34349;Bemisia_tabaci_newGene_17016;BTA028013.1.gene;Bemisia_tabaci_newGene_10872;BTA022914.1.gene;BTA020299.1.gene;BTA016178.1.gene;BTA022151.1.gene;BTA015118.2.gene;BTA026614.1.gene;BTA012179.1.gene;Bemisia_tabaci_newGene_11575;BTA005900.1.gene;BTA006059.1.gene;BTA003024.1.gene;BTA026932.1.gene;BTA000354.1…
	cellular process	1722	28	0.0162602	BTA012179.1.gene;BTA026614.1.gene;Bemisia_tabaci_newGene_22146;BTA022914.1.gene;BTA016178.1.gene;Bemisia_tabaci_newGene_10872;Bemisia_tabaci_newGene_17016;BTA023131.1.gene;BTA028489.1.gene;BTA027695.1.gene;BTA027358.1.gene;BTA011546.2.gene;BTA012101.1.gene;BTA003864.1.gene;BTA021971.1.gene;BTA024580.1.gene;BTA026589.1.gene;BTA014876.1.gene;BTA012758.1.gene;BTA028454.2.gene;BTA007893.1.gene;BTA009…
	biological adhesion	29	1	0.0344828	BTA011507.1.gene
	signaling	334	6	0.0179641	BTA024580.1.gene;Bemisia_tabaci_newGene_30597;BTA009199.2.gene;BTA028489.1.gene;BTA023131.1.gene;BTA026614.1.gene
	multicellular organismal process	130	2	0.0153846	BTA027358.1.gene;Bemisia_tabaci_newGene_22146
	developmental process	116	1	0.00862069	Bemisia_tabaci_newGene_22146
	single-organism process	1329	23	0.0173062	BTA023897.1.gene;BTA011546.2.gene;BTA024580.1.gene;BTA003667.1.gene;BTA025762.1.gene;BTA028013.1.gene;Bemisia_tabaci_newGene_17016;BTA023131.1.gene;BTA027358.1.gene;BTA028489.1.gene;BTA020299.1.gene;BTA022914.1.gene;Bemisia_tabaci_newGene_10872;BTA012179.1.gene;BTA026614.1.gene;Bemisia_tabaci_newGene_22146;BTA022151.1.gene;Bemisia_tabaci_newGene_30597;BTA009199.2.gene;BTA000354.1.gene;BTA022592.1…
	response to stimulus	441	11	0.0249433	BTA026614.1.gene;BTA019495.1.gene;BTA009199.2.gene;Bemisia_tabaci_newGene_10872;BTA003886.2.gene;BTA023131.1.gene;BTA011604.1.gene;BTA011400.1.gene;BTA028489.1.gene;Bemisia_tabaci_newGene_30597;BTA024580.1.gene
	localization	446	10	0.0224215	Bemisia_tabaci_newGene_32245;BTA013341.1.gene;BTA004904.1.gene;BTA009199.2.gene;BTA009245.3.gene;BTA003865.1.gene;BTA025550.1.gene;BTA006878.1.gene;BTA011546.2.gene;BTA023897.1.gene
	biological regulation	687	12	0.0174672	BTA009199.2.gene;BTA014876.1.gene;BTA026614.1.gene;BTA002414.1.gene;BTA011507.1.gene;BTA024580.1.gene;Bemisia_tabaci_newGene_30597;BTA006907.1.gene;BTA011546.2.gene;BTA028489.1.gene;BTA023131.1.gene;BTA009245.3.gene
	cellular component organization or biogenesis	255	2	0.00784314	BTA028454.2.gene;BTA021971.1.gene
Down-regulated
cellular component	cell	1160	4	0.00344828	BTA014164.1.gene;BTA004162.1.gene;BTA016718.1.gene;BTA004989.1.gene
	membrane	733	3	0.00409277	Bemisia_tabaci_newGene_31442;BTA016718.1.gene;Bemisia_tabaci_newGene_19384
	membrane-enclosed lumen	71	1	0.0140845	BTA004162.1.gene
	macromolecular complex	465	1	0.00215054	BTA004162.1.gene
	organelle	757	4	0.00528402	BTA004162.1.gene;BTA016718.1.gene;BTA004989.1.gene;BTA014164.1.gene
	organelle part	301	2	0.00664452	BTA016718.1.gene;BTA004162.1.gene
	membrane part	447	3	0.00671141	Bemisia_tabaci_newGene_31442;Bemisia_tabaci_newGene_19384;BTA016718.1.gene
	cell part	1160	4	0.00344828	BTA014164.1.gene;BTA004162.1.gene;BTA016718.1.gene;BTA004989.1.gene
	supramolecular complex	24	1	0.0416667	BTA016718.1.gene
molecular function	catalytic activity	2199	5	0.00227376	BTA019912.1.gene;BTA004162.1.gene;BTA016718.1.gene;BTA013732.1.gene;Bemisia_tabaci_newGene_31442
	structural molecule activity	150	1	0.00666667	BTA016718.1.gene
	transporter activity	208	1	0.00480769	BTA016718.1.gene
	binding	1953	7	0.00358423	BTA014164.1.gene;BTA013732.1.gene;Bemisia_tabaci_newGene_31442;BTA004162.1.gene;BTA016718.1.gene;Bemisia_tabaci_newGene_7612;Bemisia_tabaci_newGene_19384
biological process	metabolic process	1849	3	0.0016225	BTA013732.1.gene;BTA004162.1.gene;BTA029957.1.gene
	cellular process	1722	6	0.00348432	BTA013732.1.gene;BTA007850.1.gene;BTA016718.1.gene;BTA029957.1.gene;BTA004162.1.gene;BTA004989.1.gene
	multicellular organismal process	130	1	0.00769231	BTA014164.1.gene
	developmental process	116	1	0.00862069	BTA014164.1.gene
	single-organism process	1329	2	0.00150489	BTA014164.1.gene;BTA007850.1.gene
	localization	446	1	0.00224215	BTA016718.1.gene
	biological regulation	687	1	0.0014556	BTA007850.1.gene
	cellular component organization or biogenesis	255	2	0.00784314	BTA004989.1.gene;BTA016718.1.gene
