# Supplementary material for: Transcriptomic Analysis of Mating Responses in Bemisia tabaci MED Females
Source: Insects. 2020 May 14;11(5):308. doi: 10.3390/insects11050308 (PMC7290661; doi:10.3390/insects11050308)
Supplement: Supplementary file 1 [file insects-11-00308-s001.zip › Table S9.xls]

## Sheet: Sheet1
KEGG Pathway	ko_ID	All genes number	DEG number	Percent	Gene ID	KEGG Orthology
Up-regulated
2-Oxocarboxylic acid metabolism	ko01210	26	1	0.0384615	BTA026974.1.gene	K00814
ABC transporters	ko02010	26	1	0.0384615	BTA017043.1.gene	K05643
AGE-RAGE signaling pathway in diabetic complications	ko04933	41	3	0.0731707	BTA008946.1.gene;BTA009378.1.gene;BTA025058.1.gene	K06237+K09203+K02677
Alanine, aspartate and glutamate metabolism	ko00250	53	1	0.0188679	BTA026974.1.gene	K00814
Apoptosis - fly	ko04214	50	2	0.04	BTA009561.1.gene;BTA019322.1.gene	K16686+K08860
Arginine and proline metabolism	ko00330	49	1	0.0204082	BTA029104.1.gene	K00128
Arginine biosynthesis	ko00220	23	1	0.0434783	BTA026974.1.gene	K00814
Ascorbate and aldarate metabolism	ko00053	71	1	0.0140845	BTA029104.1.gene	K00128
beta-Alanine metabolism	ko00410	29	1	0.0344828	BTA029104.1.gene	K00128
Biosynthesis of amino acids	ko01230	88	1	0.0113636	BTA026974.1.gene	K00814
cAMP signaling pathway	ko04024	4	1	0.25	BTA026614.1.gene	K13293
Carbon metabolism	ko01200	148	2	0.0135135	BTA026974.1.gene;Bemisia_tabaci_newGene_17016	K00814+K00036
Circadian rhythm - fly	ko04711	9	1	0.111111	BTA007726.1.gene	K12114
Citrate cycle (TCA cycle)	ko00020	43	3	0.0697674	BTA003667.1.gene;BTA028013.1.gene;Bemisia_tabaci_newGene_34349	K01596+K01596+K01596
Cysteine and methionine metabolism	ko00270	47	1	0.0212766	BTA022592.1.gene	K08964
DNA replication	ko03030	47	1	0.0212766	BTA016178.1.gene	K10756
Dorso-ventral axis formation	ko04320	34	2	0.0588235	BTA010635.1.gene;Bemisia_tabaci_newGene_4269	K03211+K04364
ECM-receptor interaction	ko04512	21	2	0.0952381	BTA008946.1.gene;BTA011507.1.gene	K06237+K06240
Endocytosis	ko04144	156	7	0.0448718	BTA003886.2.gene;BTA007227.1.gene;BTA011400.1.gene;BTA011604.1.gene;BTA015400.1.gene;BTA019495.1.gene;Bemisia_tabaci_newGene_14253	K03283+K00889+K03283+K03283+K05093+K03283+K12484
Fanconi anemia pathway	ko03460	52	1	0.0192308	BTA012758.1.gene	K10901
Fatty acid biosynthesis	ko00061	50	2	0.04	BTA006415.1.gene;BTA010854.1.gene	K11262+K00665
Fatty acid degradation	ko00071	46	1	0.0217391	BTA029104.1.gene	K00128
Fatty acid metabolism	ko01212	116	2	0.0172414	BTA006415.1.gene;BTA010854.1.gene	K11262+K00665
Folate biosynthesis	ko00790	29	1	0.0344828	BTA019417.1.gene	K20967
FoxO signaling pathway	ko04068	76	5	0.0657895	BTA003667.1.gene;BTA026932.1.gene;BTA028013.1.gene;Bemisia_tabaci_newGene_34349;Bemisia_tabaci_newGene_4269	K01596+K04527+K01596+K01596+K04364
Glutathione metabolism	ko00480	53	1	0.0188679	Bemisia_tabaci_newGene_17016	K00036
Glycerolipid metabolism	ko00561	42	2	0.047619	BTA014876.1.gene;BTA029104.1.gene	K14073+K00128
Glycerophospholipid metabolism	ko00564	82	1	0.0121951	BTA012179.1.gene	K08729
Glycolysis / Gluconeogenesis	ko00010	61	4	0.0655738	BTA003667.1.gene;BTA028013.1.gene;BTA029104.1.gene;Bemisia_tabaci_newGene_34349	K01596+K01596+K00128+K01596
Glycosaminoglycan degradation	ko00531	36	1	0.0277778	Bemisia_tabaci_newGene_6117	K10532
Hippo signaling pathway - fly	ko04391	92	2	0.0217391	BTA009561.1.gene;BTA010533.1.gene	K16686+K12076
Hippo signaling pathway -multiple species	ko04392	31	1	0.0322581	BTA009561.1.gene	K16686
Histidine metabolism	ko00340	14	1	0.0714286	BTA029104.1.gene	K00128
Homologous recombination	ko03440	44	1	0.0227273	BTA012758.1.gene	K10901
Inositol phosphate metabolism	ko00562	60	3	0.05	BTA007172.1.gene;BTA007227.1.gene;BTA007893.1.gene	K13711+K00889+K00888
Insect hormone biosynthesis	ko00981	32	1	0.03125	BTA020299.1.gene	K14985
Longevity regulating pathway - multiple species	ko04213	65	6	0.0923077	BTA003886.2.gene;BTA011400.1.gene;BTA011604.1.gene;BTA019495.1.gene;BTA026932.1.gene;Bemisia_tabaci_newGene_10872	K03283+K03283+K03283+K03283+K04527+K04565
Lysine degradation	ko00310	60	1	0.0166667	BTA029104.1.gene	K00128
Lysosome	ko04142	244	1	0.00409836	Bemisia_tabaci_newGene_6117	K10532
MAPK signaling pathway - fly	ko04013	88	2	0.0227273	BTA010635.1.gene;Bemisia_tabaci_newGene_4269	K03211+K04364
Mismatch repair	ko03430	35	1	0.0285714	BTA016178.1.gene	K10756
Morphine addiction	ko05032	2	1	0.5	BTA026614.1.gene	K13293
mTOR signaling pathway	ko04150	116	3	0.0258621	BTA025058.1.gene;BTA026932.1.gene;Bemisia_tabaci_newGene_4269	K02677+K04527+K04364
Mucin type O-Glycan biosynthesis	ko00512	17	1	0.0588235	BTA027663.1.gene	K00731
Neuroactive ligand-receptor interaction	ko04080	62	2	0.0322581	BTA003003.1.gene;BTA009199.2.gene	K04585+K05208
Nicotinate and nicotinamide metabolism	ko00760	16	1	0.0625	BTA025654.1.gene	K03783
Nucleotide excision repair	ko03420	51	1	0.0196078	BTA016178.1.gene	K10756
Pentose and glucuronate interconversions	ko00040	86	1	0.0116279	BTA029104.1.gene	K00128
Pentose phosphate pathway	ko00030	41	1	0.0243902	Bemisia_tabaci_newGene_17016	K00036
Peroxisome	ko04146	106	4	0.0377358	BTA017478.1.gene;BTA021514.1.gene;Bemisia_tabaci_newGene_10872;Bemisia_tabaci_newGene_15296	K13356+K13356+K04565+K13343
Phosphatidylinositol signaling system	ko04070	63	5	0.0793651	BTA006522.1.gene;BTA007172.1.gene;BTA007227.1.gene;BTA007893.1.gene;BTA025058.1.gene	K13024+K13711+K00889+K00888+K02677
Phototransduction - fly	ko04745	32	2	0.0625	BTA012185.1.gene;BTA025058.1.gene	K13804+K02677
Propanoate metabolism	ko00640	39	2	0.0512821	BTA002920.1.gene;BTA006415.1.gene	K09699+K11262
Protein export	ko03060	26	1	0.0384615	Bemisia_tabaci_newGene_18814	K09490
Protein processing in endoplasmic reticulum	ko04141	159	9	0.0566038	BTA003886.2.gene;BTA010526.1.gene;BTA011400.1.gene;BTA011604.1.gene;BTA017590.1.gene;BTA019322.1.gene;BTA019495.1.gene;BTA020463.1.gene;Bemisia_tabaci_newGene_18814	K03283+K11519+K03283+K03283+K09586+K08860+K03283+K09530+K09490
Purine metabolism	ko00230	168	3	0.0178571	BTA001651.1.gene;BTA025654.1.gene;BTA026614.1.gene	K13485+K03783+K13293
Pyrimidine metabolism	ko00240	95	1	0.0105263	BTA025654.1.gene	K03783
Pyruvate metabolism	ko00620	49	5	0.102041	BTA003667.1.gene;BTA006415.1.gene;BTA028013.1.gene;BTA029104.1.gene;Bemisia_tabaci_newGene_34349	K01596+K11262+K01596+K00128+K01596
Riboflavin metabolism	ko00740	3	1	0.333333	BTA027695.1.gene	K00861
RNA degradation	ko03018	86	2	0.0232558	BTA010432.1.gene;BTA012809.1.gene	K14443+K14443
RNA transport	ko03013	191	2	0.0104712	BTA014930.1.gene;BTA014935.1.gene	K13133+K13133
Sphingolipid metabolism	ko00600	36	1	0.0277778	BTA022910.1.gene	K04710
Spliceosome	ko03040	156	5	0.0320513	BTA003886.2.gene;BTA011400.1.gene;BTA011604.1.gene;BTA018850.1.gene;BTA019495.1.gene	K03283+K03283+K03283+K12823+K03283
Starch and sucrose metabolism	ko00500	113	2	0.0176991	BTA017297.1.gene;BTA022914.1.gene	K16055+K16055
Sulfur relay system	ko04122	16	1	0.0625	BTA019417.1.gene	K20967
Terpenoid backbone biosynthesis	ko00900	28	1	0.0357143	Bemisia_tabaci_newGene_10278	K00787
Tryptophan metabolism	ko00380	43	1	0.0232558	BTA029104.1.gene	K00128
Tyrosine metabolism	ko00350	25	1	0.04	BTA024713.1.gene	K00501
Ubiquitin mediated proteolysis	ko04120	117	3	0.025641	BTA003864.1.gene;BTA020192.1.gene;BTA023131.1.gene	K10612+K10593+K07868
Valine, leucine and isoleucine degradation	ko00280	56	2	0.0357143	BTA002920.1.gene;BTA029104.1.gene	K09699+K00128
Wnt signaling pathway	ko04310	83	1	0.0120482	BTA025058.1.gene	K02677
Down-regulated
ABC transporters	ko02010	26	1	0.0384615	BTA003223.3.gene	K05643
Arginine and proline metabolism	ko00330	49	1	0.0204082	BTA025764.1.gene	K00819
Endocytosis	ko04144	156	1	0.00641026	Bemisia_tabaci_newGene_7612	K03283
Glutathione metabolism	ko00480	53	1	0.0188679	BTA027649.1.gene	K00681
Glycosaminoglycan biosynthesis - chondroitin sulfate / dermatan sulfate	ko00532	19	1	0.0526316	BTA018495.1.gene	K00734
Glycosaminoglycan biosynthesis - heparan sulfate / heparin	ko00534	22	1	0.0454545	BTA018495.1.gene	K00734
Glycosylphosphatidylinositol(GPI)-anchor biosynthesis	ko00563	28	1	0.0357143	BTA023493.1.gene	K05284
Longevity regulating pathway - multiple species	ko04213	65	1	0.0153846	Bemisia_tabaci_newGene_7612	K03283
Lysosome	ko04142	244	1	0.00409836	Bemisia_tabaci_newGene_2670	K01363
Peroxisome	ko04146	106	1	0.00943396	BTA002127.1.gene	K13348
Phagosome	ko04145	92	3	0.0326087	BTA006365.1.gene;BTA014561.1.gene;BTA016718.1.gene	K10413+K08492+K07374
Protein processing in endoplasmic reticulum	ko04141	159	1	0.00628931	Bemisia_tabaci_newGene_7612	K03283
Purine metabolism	ko00230	168	1	0.00595238	BTA004162.1.gene	K03007
Pyrimidine metabolism	ko00240	95	1	0.0105263	BTA004162.1.gene	K03007
RNA polymerase	ko03020	34	1	0.0294118	BTA004162.1.gene	K03007
RNA transport	ko03013	191	1	0.0052356	BTA002756.1.gene	K14303
SNARE interactions in vesicular transport	ko04130	15	1	0.0666667	BTA014561.1.gene	K08492
Spliceosome	ko03040	156	2	0.0128205	BTA013732.1.gene;Bemisia_tabaci_newGene_7612	K09564+K03283
Steroid biosynthesis	ko00100	19	1	0.0526316	BTA013802.1.gene	K00801
Taurine and hypotaurine metabolism	ko00430	13	1	0.0769231	BTA027649.1.gene	K00681
